# Supplementary material for: RIF1 regulates early replication timing in murine B cells
Source: Nat Commun. 2023 Dec 11;14:8049. doi: 10.1038/s41467-023-43778-y (PMC10713614; doi:10.1038/s41467-023-43778-y)
Supplement: Supplementary file 4 — Supplementary Data 1 [file 41467_2023_43778_MOESM4_ESM.xlsx]

## Sheet: Rif1-KO vs WT clone 1
Gene	log2 FC_DESeq2	P (adj)	avg.RPM.ctrl	log2 FC_shrunk
Tbc1d4	1.74342	9.87704e-140	6.47897	1.73699
Ehf	-2.47666	4.10019e-124	32.0032	-2.46215
Gphn	-6.29183	2.83657e-88	18.5623	-6.20138
Lcp2	-3.4749	3.28316e-87	12.0678	-3.44127
Kctd12	-1.07167	9.83457e-79	68.0818	-1.06548
Gtf2e1	1.37883	7.16499e-74	13.8579	1.37113
Jchain	-1.43035	3.54377e-73	374.176	-1.42207
Ighg3	-2.0666	1.23282e-67	76.0525	-2.04789
Chd3	0.90084	3.40639e-67	22.847	0.89297
Spn	-1.48472	1.31322e-66	17.2764	-1.47497
App	-1.33002	1.83574e-61	31.5872	-1.32122
Stard13	1.12937	3.71408e-61	9.31672	1.12144
Acsl6	0.907955	2.21378e-60	50.1456	0.899185
Pgm2l1	-1.66363	2.43057e-59	8.44763	-1.6499
Ryk	-3.72304	1.35372e-58	7.62964	-3.66945
Gnb3	-2.48858	3.03399e-58	22.0297	-2.45745
Mpeg1	0.602142	3.99244e-54	80.8595	0.59546
Gask1b	-2.08567	6.27283e-53	5.35507	-2.0613
Fmnl3	-1.8034	1.08139e-52	13.9866	-1.78516
Trio	-2.10041	3.76374e-51	4.09928	-2.07483
Kdm5b	-4.08695	1.19117e-50	3.41873	-4.01968
Abca13	-4.01707	2.26556e-49	1.87408	-3.94903
Nrep	-1.31912	1.24972e-45	29.1576	-1.30731
Dnah6	-2.26619	4.14234e-44	2.39038	-2.2318
Ly6a	-1.59868	4.50419e-44	45.2974	-1.58163
Map2	2.96489	2.12016e-43	0.310742	2.90902
Pde2a	-2.1352	1.16346e-42	11.9705	-2.10356
Sytl3	-1.37442	2.64684e-42	21.987	-1.36091
Ehd3	1.14488	1.11321e-41	20.2962	1.13301
Palld	2.92465	1.11321e-41	0.458402	2.86762
Serinc5	-3.18922	5.28977e-41	3.18106	-3.12377
Ank3	-6.94657	6.27518e-41	3.62015	-6.69052
Syne1	-2.10481	2.83929e-40	1.06934	-2.07221
Aicda	1.17807	4.45135e-39	10.1829	1.16532
Ncf4	-0.764088	5.49161e-39	138.52	-0.751319
Sel1l	-0.900769	1.09271e-38	82.499	-0.886896
B3gnt5	1.78792	4.18107e-37	2.82272	1.7625
Cs	-0.740206	4.70575e-37	131.212	-0.727199
Lyn	-0.88824	1.06284e-36	60.5564	-0.87359
Lipc	-3.05017	5.49451e-36	8.09609	-2.97985
Shb	1.11479	1.08294e-35	18.8059	1.10076
Cd84	-1.80874	1.36422e-35	3.50427	-1.78159
Tnfsf14	1.45967	2.5033e-35	7.93358	1.44172
Emp1	1.39654	4.33672e-35	13.1851	1.37975
Stat6	-0.798656	9.3255e-34	57.1541	-0.783329
Avil	-0.946502	1.92346e-33	94.9738	-0.930502
Spns3	-2.18659	2.42027e-33	10.844	-2.14413
Sh2d7	-2.13184	4.02783e-33	8.25084	-2.09118
Trim2	-1.37681	4.96257e-33	5.23348	-1.35932
Ahnak	1.06077	8.84207e-33	3.12145	1.04516
Plk2	-1.07157	2.26603e-32	29.2826	-1.0558
Anxa4	-1.1207	2.55314e-32	31.1294	-1.10509
Cers3	-2.48395	1.04621e-31	6.03623	-2.42698
Bank1	-0.897558	1.83031e-31	31.1451	-0.880361
Ablim1	-1.48987	2.59592e-31	9.10663	-1.4688
Malt1	-0.74112	4.32194e-31	105.116	-0.725555
Il9r	0.963424	4.4017e-31	12.3798	0.946212
Txndc16	-0.686853	7.24928e-31	62.2916	-0.672582
Dok3	-1.18938	1.33755e-29	44.1139	-1.17216
Cpox	0.754613	1.33755e-29	18.3358	0.737938
Lss	-0.651132	1.81072e-29	27.348	-0.637257
Ets2	-0.772432	3.17624e-29	46.1067	-0.75515
Cd24a	0.675416	6.0481e-29	510.979	0.660535
Iqcg	-1.23536	1.07247e-28	11.8044	-1.21725
Abca3	-1.31107	1.3038e-28	24.2451	-1.29197
Samd4	1.55017	2.78135e-28	1.50241	1.52501
Wnt10a	0.704374	4.33043e-28	95.2764	0.688144
Fabp5	0.903765	4.67641e-28	71.5704	0.884371
Ank	-1.41781	1.00116e-27	14.2704	-1.39586
Dennd5a	0.68627	1.03076e-27	14.7892	0.670366
Ptk7	0.81912	3.06203e-27	14.8891	0.799699
Zfp979	1.11338	3.23368e-27	15.1693	1.09452
Ppfia2	-0.858651	3.24305e-27	10.7197	-0.838782
Gprin3	4.35299	3.79661e-27	0.224136	4.21574
Fcrl5	0.872926	1.88183e-26	14.8523	0.852377
Rc3h1	-1.44775	2.00824e-26	30.9995	-1.42387
Tspan31	-0.839458	1.658e-25	74.0777	-0.818413
C1qtnf12	1.87506	4.95332e-25	7.53448	1.83348
Vcl	-1.18641	9.59958e-25	17.5553	-1.16548
Vsir	-1.24255	2.25813e-24	5.75659	-1.22087
Ldlrad4	2.00332	3.64391e-24	1.20601	1.95409
Pdlim5	-1.79785	4.66325e-24	2.5875	-1.75812
Eef2k	-0.66642	4.76805e-24	17.5037	-0.648786
Ptgs1	-1.12966	7.66421e-24	14.6041	-1.10791
Iglc1	1.16491	2.30615e-23	342.254	1.14268
Ipcef1	1.02225	2.40261e-23	2.95288	0.999329
Rasgef1b	-1.95187	2.52618e-23	5.53161	-1.90345
Rgl1	-0.662687	3.4006e-23	32.683	-0.644532
Serpinb6a	1.03657	3.61384e-23	13.0001	1.01356
H2-T24	-1.91317	3.90218e-23	9.73544	-1.86627
Pygm	1.73168	7.2482e-23	2.46508	1.6929
Nusap1	-0.53409	1.23996e-22	56.3055	-0.520268
Rasa3	-2.29661	1.37562e-22	3.58062	-2.22756
Pde1c	-1.68539	1.60893e-22	1.40619	-1.64808
Mtmr14	0.61608	2.15569e-22	66.9068	0.5991
Colq	-2.14739	2.74949e-22	5.8139	-2.08601
Pfn2	1.76539	5.83491e-22	2.26894	1.72339
Lipg	-0.980445	5.84995e-22	19.565	-0.955582
Pip5k1b	-1.38652	6.14512e-22	20.0906	-1.35935
Ms4a6c	-1.12189	8.74872e-22	16.7828	-1.09779
Gbp3	-1.5869	9.18964e-22	5.01081	-1.55252
Fam234b	1.51649	1.02953e-21	1.43096	1.4848
Nt5dc2	0.859474	2.97692e-21	40.6026	0.833775
Chst10	-0.919895	4.13555e-21	21.7661	-0.893697
Flt3	1.48724	5.76017e-21	2.96234	1.45548
Add3	-0.702874	6.02188e-21	25.3996	-0.68104
Xpot	-0.451924	6.36056e-21	77.8671	-0.439718
Akap12	-1.77472	7.65944e-21	2.55351	-1.72995
Cdc42bpa	1.05075	8.51684e-21	4.19976	1.02491
Camk2d	-0.71183	9.41119e-21	33.0032	-0.689419
Rabgap1l	-0.895134	1.27087e-20	17.1945	-0.86831
Ltbp1	-1.49758	1.28823e-20	2.73022	-1.46484
Tpd52	-1.09161	2.79555e-20	8.29801	-1.06533
Tmem176a	-0.97056	3.20574e-20	53.4805	-0.943266
Vill	1.51119	4.27257e-20	7.20819	1.47704
Sqle	-0.429152	4.372e-20	136.605	-0.41724
Arhgap45	-0.594208	4.42118e-20	47.843	-0.576123
Fras1	-1.17444	4.82553e-20	21.1264	-1.14796
Hepacam2	-0.892895	4.99317e-20	47.6092	-0.865218
Id2	-1.43424	1.07698e-19	12.14	-1.40221
Dzip3	0.682208	1.1009e-19	16.1439	0.65981
Mon2	-0.602296	1.23807e-19	15.6962	-0.583424
Pdzd2	-2.27835	1.28764e-19	1.75527	-2.1999
Igf1	4.00343	1.55102e-19	0.0953505	3.82395
Neil1	-1.97133	1.8898e-19	8.00359	-1.91192
Zfp740	0.587379	1.95576e-19	33.426	0.568953
Larp4	0.417779	2.3683e-19	70.4252	0.405839
Adap1	-0.941566	6.574e-19	62.8713	-0.912056
Nudcd1	0.681585	8.21851e-19	55.2547	0.658142
Ly75	-3.72363	1.61917e-18	1.00213	-3.54673
Cldn12	1.15566	2.61681e-18	2.46086	1.12633
Mgst2	-3.05602	2.90716e-18	12.1757	-2.91538
Rtn4ip1	0.546778	3.2446e-18	32.8064	0.528882
Sema3g	1.49289	3.30068e-18	2.03471	1.45577
Rnf213	-1.14462	3.7429e-18	19.8185	-1.115
Fyttd1	0.691087	3.89575e-18	54.4282	0.666286
Slc45a3	-2.44016	4.44407e-18	2.93735	-2.34309
Crybg1	-2.35009	5.13571e-18	1.06128	-2.25937
Ppp1r3b	-1.24952	5.81212e-18	6.52521	-1.21889
Dtx4	0.878392	7.01985e-18	6.10319	0.847277
Lpin1	-1.30329	1.2874e-17	4.40902	-1.27104
St18	-1.71784	1.84121e-17	5.77655	-1.66758
Tbc1d16	0.74099	3.04313e-17	4.8141	0.712533
Klf13	-1.43135	3.693e-17	3.98439	-1.39432
Dock4	-1.91234	4.00026e-17	2.03051	-1.84883
Gbp7	-2.93596	4.16597e-17	1.11289	-2.79446
Stat4	-1.02028	4.2858e-17	10.5002	-0.987754
Cd69	0.565643	4.2858e-17	45.2004	0.545621
Tas1r3	-2.49896	4.63372e-17	2.96828	-2.39137
Ccn4	1.6097	4.79016e-17	0.943737	1.5642
Cyth1	0.54084	4.89793e-17	28.0937	0.521892
Vgll4	-0.614564	5.5789e-17	54.0567	-0.591958
Efnb1	-1.106	6.14808e-17	10.4212	-1.07375
Dcp2	0.694269	6.75637e-17	24.6287	0.667399
Pa2g4	-0.801775	1.29287e-16	367.125	-0.769815
Pygl	-3.28885	1.35115e-16	5.43009	-3.11676
Fam49a	-0.70068	1.85014e-16	8.41587	-0.672748
Rftn1	0.472819	3.1161e-16	47.7145	0.456001
Stox2	-2.8416	4.58492e-16	0.948987	-2.69845
Spata13	-0.661601	4.64687e-16	16.8678	-0.635062
Pkp2	-1.29267	4.69299e-16	5.76544	-1.25707
Prcp	-0.654897	4.73175e-16	26.5369	-0.628705
Nr5a2	-2.06062	4.85241e-16	2.39313	-1.98174
Me1	-2.33181	6.09868e-16	4.24481	-2.23064
Pik3cd	0.443888	6.09868e-16	53.6934	0.428078
Rasgrp2	0.777502	6.4952e-16	17.4381	0.744945
Rgs10	-1.07858	6.70675e-16	28.1461	-1.04369
Bbx	1.19553	7.33083e-16	1.64549	1.16071
Kcnh2	-2.64225	8.58018e-16	1.6278	-2.51349
Pik3cg	-1.07313	9.83854e-16	16.0655	-1.03777
Pou2f3	-2.16442	1.12835e-15	8.93367	-2.07537
Adssl1	0.726068	1.16959e-15	81.2488	0.695297
Ddt	-0.675368	1.17496e-15	468.146	-0.647306
Cdc45	0.479767	1.19386e-15	84.8592	0.461945
Ccr4	-3.04411	1.20128e-15	2.89499	-2.87991
Prdm1	-2.10982	1.26942e-15	2.43835	-2.02482
Ackr4	-3.26639	1.42476e-15	3.41635	-3.08394
Cd83	-0.51279	1.42476e-15	152.224	-0.493301
Eno2	1.14294	1.79858e-15	3.98942	1.10717
Plcd3	1.6478	1.83325e-15	1.70042	1.5951
Gm1966	-2.26783	2.25888e-15	1.14537	-2.16824
Fdft1	-0.555342	2.35444e-15	24.9696	-0.533413
Cd37	-0.842611	3.08805e-15	39.303	-0.80632
Mars1	-0.489223	3.48579e-15	101.098	-0.470359
Pcnp	0.588264	3.82324e-15	51.1702	0.564217
Trip10	0.813934	3.82324e-15	16.3537	0.778224
Gem	0.674047	3.97615e-15	20.3012	0.645002
Kndc1	-1.65603	4.82169e-15	2.74866	-1.60127
Sp100	-0.898342	5.07308e-15	16.6178	-0.860491
Mybpc2	1.02895	5.26455e-15	4.63696	0.991179
Gcnt1	1.14062	6.12391e-15	2.49597	1.10332
Slc25a16	-0.95745	8.52732e-15	9.33076	-0.918704
Sort1	-1.19097	9.09712e-15	3.01122	-1.15305
Med30	0.768565	1.00428e-14	76.351	0.733582
Prox1	-2.79434	1.02862e-14	2.28102	-2.64169
Cytip	0.573117	1.1509e-14	18.6122	0.549088
Dst	-0.964708	1.29834e-14	8.39138	-0.925414
Fam49b	0.437398	1.59018e-14	114.328	0.420297
Myo1d	-1.3227	1.793e-14	6.18526	-1.28172
Tbc1d5	-0.92099	1.80253e-14	19.1238	-0.881347
Ovol3	-2.08645	2.0349e-14	4.89872	-1.99617
Zbtb18	0.57554	2.08928e-14	11.9285	0.550904
Enah	-0.820695	2.20212e-14	5.29951	-0.782722
Ano10	-0.75864	2.37474e-14	20.4348	-0.723154
Shmt2	-0.88724	2.4823e-14	213.153	-0.847514
Eef2	-0.467454	2.62245e-14	2271.43	-0.44848
Dnajc14	-0.594941	2.75532e-14	21.4637	-0.568927
Padi3	-1.73627	3.31769e-14	5.50758	-1.67256
Septin1	-0.59105	3.74102e-14	80.2431	-0.565011
Lztfl1	0.640941	3.79478e-14	12.8133	0.611809
Rbms1	-0.918655	4.11193e-14	9.81403	-0.877883
Srl	0.72232	4.76373e-14	6.21963	0.687978
Cask	-2.23451	4.89512e-14	0.980466	-2.12824
Fkbp5	0.5874	4.90774e-14	27.4989	0.561338
Myg1	0.697005	4.92975e-14	70.1893	0.664108
Crmp1	-1.95913	5.13676e-14	5.8761	-1.87707
Armcx2	4.19559	5.3587e-14	0.102162	3.92357
Gns	-0.496086	5.62737e-14	58.6853	-0.475084
St14	-1.08321	6.83102e-14	5.51675	-1.04222
Ncoa7	-0.711146	6.98409e-14	26.746	-0.677003
Ccl1	2.17744	7.34623e-14	3.31375	2.07505
Pcbp4	0.694697	8.08825e-14	22.9564	0.661386
Snx11	0.529241	8.9361e-14	28.1765	0.50607
Mgll	0.443263	1.05815e-13	24.3214	0.424733
Trap1	0.405728	1.60797e-13	173.617	0.389165
Ahcyl2	0.340097	2.02996e-13	84.147	0.327731
Myo6	-0.920389	2.04178e-13	4.26949	-0.877227
Ddx58	-1.5865	2.07738e-13	2.66626	-1.52916
Os9	-0.513952	2.10544e-13	32.6288	-0.490979
Pdzd4	1.70353	2.17545e-13	0.791988	1.63812
Myof	-0.987097	2.33241e-13	4.7706	-0.943558
Esyt1	-0.776697	2.48341e-13	44.2689	-0.737358
St6gal1	0.559523	2.67354e-13	25.4105	0.53364
Dpy19l1	0.506556	2.7202e-13	17.2897	0.483795
Hip1r	0.493418	2.78237e-13	44.6992	0.47139
Nab1	0.649362	2.84065e-13	15.3262	0.617577
Ldlr	-0.543413	3.15499e-13	43.3508	-0.518354
Itpr2	-0.755083	3.54937e-13	6.80094	-0.716371
Cyp51	-0.426259	3.57452e-13	125.934	-0.407961
Als2	0.542137	3.65279e-13	25.1774	0.517019
Tgs1	-0.680156	3.75877e-13	38.0287	-0.645979
Cited4	-1.58674	4.12853e-13	11.0718	-1.5279
Pogk	0.508223	4.98722e-13	9.00067	0.484861
Fgfr1op	0.48801	5.38847e-13	28.7589	0.465772
St8sia4	-1.88548	5.40954e-13	1.92066	-1.80318
Gja1	-1.78613	5.43893e-13	3.18119	-1.71211
Cemip2	0.696427	6.37895e-13	3.8573	0.660509
Thop1	-0.571578	6.43605e-13	92.1302	-0.544073
Rfc4	0.640334	9.19243e-13	87.3557	0.607808
Lima1	-0.670971	9.73982e-13	14.193	-0.636243
Ube2c	-0.922046	1.0566e-12	110.361	-0.876084
Aaas	0.54817	1.06817e-12	60.2723	0.521669
Lrig2	-0.77371	1.15903e-12	7.9788	-0.73227
Galnt2	0.516216	1.24841e-12	35.1123	0.491566
Hmgcr	-0.330955	1.2763e-12	165.289	-0.318462
D17H6S56E-5	-0.738664	1.46077e-12	17.9763	-0.698891
Gpr157	0.791032	1.49326e-12	4.60097	0.748304
Rps26	-0.716422	1.72774e-12	2882.2	-0.677824
Cox4i1	-0.639338	2.06592e-12	1099.42	-0.605883
Mapre2	-1.34935	2.7035e-12	11.4175	-1.29867
Asph	0.458275	2.7035e-12	11.1659	0.436549
Klhl6	0.765704	2.7035e-12	13.6235	0.723382
Lef1	-2.31709	2.78446e-12	2.29105	-2.18622
Ncan	-1.16199	3.12073e-12	7.25705	-1.11433
Chst3	-0.688119	3.27776e-12	14.2854	-0.650542
Pym1	-0.697767	3.28057e-12	36.353	-0.659504
Dnah11	-2.47986	3.46794e-12	0.615113	-2.3298
Cd300a	-0.988925	3.8301e-12	13.7042	-0.940214
Dscc1	0.699975	3.8301e-12	25.8497	0.661321
Arhgef10l	1.57893	3.8301e-12	1.10616	1.51543
Tnfsf8	3.35915	3.91978e-12	0.227823	3.11191
Bex3	0.813948	4.83475e-12	21.1627	0.768146
Ranbp1	0.454781	5.21468e-12	729.955	0.432725
Sbk1	0.768845	5.77316e-12	4.51079	0.725064
Osbpl1a	1.06758	6.09649e-12	1.76013	1.01821
Naca	-0.477401	7.19218e-12	110.266	-0.453585
Tyw3	0.756944	7.54524e-12	6.25907	0.713418
Tbc1d9	-0.557575	8.77127e-12	21.4141	-0.528173
Fam129a	0.581829	8.99516e-12	10.8212	0.550665
Susd1	-0.533676	9.01966e-12	31.055	-0.505888
Atxn7l3b	0.457612	9.19767e-12	50.8365	0.434874
Ptpn7	-0.425996	9.40308e-12	61.9056	-0.405393
Unc5cl	2.94804	1.03069e-11	0.341265	2.73644
Myo1f	-0.584394	1.10234e-11	32.1717	-0.552775
Kif20a	-0.330951	1.14169e-11	69.8061	-0.31743
Enox2	-0.65015	1.31411e-11	18.1006	-0.613326
Pkdcc	1.66913	1.34717e-11	1.30413	1.59552
Cd55	-1.37449	1.73879e-11	4.98496	-1.31847
Taf2	0.366225	1.92235e-11	39.083	0.349576
Alcam	-0.470354	1.93155e-11	71.1227	-0.446061
Smim13	0.605237	1.96736e-11	15.0772	0.57128
Sting1	-0.633635	2.24056e-11	55.9188	-0.597292
Gas7	-1.3225	2.24789e-11	12.9818	-1.26767
Fam162a	0.76813	2.43287e-11	58.5231	0.721766
Hvcn1	-0.491282	2.48374e-11	92.6074	-0.465282
Rasef	-6.10407	2.86686e-11	1.39014	-5.4568
Tarbp2	0.752614	3.05926e-11	29.9464	0.706809
Arid5a	-0.884314	3.47876e-11	3.4802	-0.83196
Bcl2l15	0.952679	3.47876e-11	7.2185	0.899168
Abcc5	0.593408	3.70297e-11	7.11657	0.559458
Nphp1	0.8342	3.80111e-11	7.77712	0.783401
6530402F18Rik	-0.869339	3.83081e-11	7.11972	-0.817186
Ppm1f	0.53292	3.83081e-11	44.9497	0.503466
Fcer1g	-2.33328	4.12781e-11	7.43945	-2.18611
Azin1	-0.455726	4.5928e-11	74.8513	-0.431592
Ccl3	1.02122	4.92682e-11	26.6747	0.966655
Sez6l2	-0.832691	4.94918e-11	9.82972	-0.781359
Reep5	-0.671551	5.11048e-11	21.6908	-0.63082
Met	-0.656019	5.11048e-11	11.6804	-0.616546
Jarid2	-0.498371	5.11048e-11	21.2519	-0.471047
Art4	-2.17443	5.2629e-11	2.36649	-2.04472
Cd109	1.06912	5.72917e-11	2.94753	1.01427
Hk1	-0.641265	6.24452e-11	29.7568	-0.602644
Cdca2	-0.387265	6.55684e-11	70.6195	-0.368032
Adgra2	-1.56122	6.57977e-11	2.81198	-1.4908
Tmtc4	0.857293	6.93245e-11	3.24778	0.804147
Arhgap25	-0.648148	6.95319e-11	11.9942	-0.608768
Mcm4	0.260952	7.17967e-11	203.144	0.252346
Dlg3	0.852404	7.22093e-11	2.35586	0.799331
Cdk2	-0.470313	8.20323e-11	50.667	-0.444479
Fcgr3	-1.55815	9.56193e-11	6.2218	-1.48672
Stat2	-1.22598	9.69271e-11	5.45923	-1.16922
Crocc	0.584625	9.89599e-11	10.9691	0.549857
Nampt	0.34993	1.21559e-10	91.4011	0.333408
Utp23	0.657724	1.29782e-10	11.7672	0.616441
Stab1	0.905031	1.32235e-10	1.5307	0.848816
Fas	-2.32003	1.38195e-10	2.38738	-2.16689
Cmah	-0.934998	1.59827e-10	22.5357	-0.877697
Tmeff1	0.687519	1.74101e-10	23.9932	0.643173
Slc25a12	-0.401287	1.86999e-10	92.6541	-0.38001
Pip4k2c	-0.736399	1.97556e-10	14.1206	-0.687863
Arhgap29	-0.656904	2.82463e-10	7.01989	-0.614228
Foxs1	3.533	3.15961e-10	0.332923	3.21523
Arid5b	-1.80359	3.57409e-10	6.2024	-1.70564
Snx24	1.91603	3.63941e-10	0.838661	1.80601
Cd40	0.480151	3.88466e-10	77.8819	0.45171
Cldnd1	0.693444	3.88466e-10	17.672	0.646945
Scd2	-0.672129	3.91451e-10	321.53	-0.627452
Ap2m1	0.475041	4.16304e-10	59.9179	0.446915
Trpm5	-2.45509	4.23193e-10	1.47548	-2.27618
Il21r	-0.41577	4.25691e-10	71.9385	-0.392476
Bicd2	0.384973	4.55774e-10	16.937	0.364299
Septin10	0.745216	4.62391e-10	8.154	0.694039
Pikfyve	-0.556651	4.77315e-10	22.5828	-0.521671
Purb	0.397691	5.6651e-10	57.1755	0.375679
Gnaz	1.6787	6.05201e-10	0.606237	1.59047
Primpol	-0.758503	6.06688e-10	8.97175	-0.705639
Gcm2	0.779842	6.19226e-10	9.66332	0.725374
Mapk1	0.269564	6.25623e-10	85.8752	0.259392
Igf1r	-2.61972	6.28522e-10	0.478463	-2.41437
Sipa1l1	-0.98614	8.82353e-10	20.9598	-0.923082
Rnf125	-1.19335	9.64543e-10	3.00548	-1.12944
Slc1a4	-0.715652	9.71975e-10	22.4894	-0.665089
Idh1	-0.74982	9.7491e-10	22.4699	-0.696405
Eif4b	0.180418	1.05961e-09	626.462	0.176721
Nfkbid	0.566199	1.11828e-09	52.855	0.528908
Nipal3	-0.797559	1.1197e-09	4.39476	-0.740267
Ptger4	0.88077	1.16107e-09	4.85414	0.819022
Mier1	0.541039	1.17086e-09	17.9033	0.505864
Cdc6	0.328816	1.19279e-09	32.7694	0.312655
Trib2	-0.410028	1.22668e-09	40.8959	-0.386088
Hspa13	0.57027	1.33525e-09	18.8474	0.532266
Plch1	-2.68052	1.34852e-09	0.608332	-2.45883
Rrm2	0.322021	1.37633e-09	130.46	0.306424
Wnt10b	0.540984	1.40773e-09	22.3503	0.505477
Phf6	-0.314661	1.50046e-09	50.3088	-0.299733
Parm1	-3.986	1.54747e-09	1.88304	-3.58754
Atp2a3	-0.369631	1.6048e-09	207.796	-0.349208
Gfi1b	-1.52182	1.63885e-09	4.66585	-1.44214
Cdc14b	-1.42075	1.68714e-09	1.23654	-1.34738
Tle4	-0.542395	1.85259e-09	45.5195	-0.506261
Rasgrf2	-1.16918	1.89054e-09	1.90294	-1.10279
Cd200r1	0.903193	1.96515e-09	9.74625	0.838871
Btla	-0.401253	2.01483e-09	84.2894	-0.377556
H13	-0.372168	2.04171e-09	21.4489	-0.351257
Slc9a3r2	0.700157	2.05936e-09	8.1352	0.648994
Inpp5a	0.50599	2.06182e-09	18.1697	0.472871
Etaa1	0.456877	2.10607e-09	44.6654	0.428038
Kifc3	0.453701	2.15315e-09	16.3965	0.42511
Mid2	-0.87831	2.21082e-09	5.18676	-0.814448
Tbk1	-0.481546	2.34507e-09	36.8946	-0.450362
Itgb2	-0.500283	2.49606e-09	47.8266	-0.467341
Clstn3	-0.687981	2.71471e-09	11.752	-0.637218
Pfdn5	0.513933	2.77357e-09	356.591	0.479593
Xxylt1	0.49457	2.80472e-09	22.1048	0.461939
Dut	0.457823	2.90351e-09	93.0307	0.428427
6430548M08Rik	-3.12411	2.99035e-09	0.682686	-2.82611
Pim2	0.510683	2.99035e-09	73.3996	0.476491
3425401B19Rik	-1.31324	3.07043e-09	8.43516	-1.24195
Wfdc21	1.4841	3.20211e-09	6.03914	1.40391
Erbb3	-0.63156	3.43389e-09	13.888	-0.585651
Naa50	0.51293	3.43389e-09	115.655	0.478282
Ntrk1	2.21913	3.43389e-09	0.436289	2.05598
Tk1	0.498228	3.45849e-09	55.6805	0.464893
Ncapd2	-0.453016	3.47286e-09	95.2088	-0.423774
Nedd4l	-1.07422	3.47984e-09	2.22869	-1.0055
Ero1lb	-0.428734	3.5653e-09	36.7553	-0.401705
Cat	-0.591027	3.93019e-09	66.3122	-0.548761
Herpud1	-0.536887	3.96512e-09	168.972	-0.499749
Ago4	0.464053	4.91925e-09	8.76177	0.433265
Unc13a	-1.09966	5.00636e-09	1.88014	-1.02934
Pecam1	-0.749575	5.16726e-09	11.4297	-0.691249
Cstf2t	0.414102	5.16726e-09	30.687	0.387989
Myl6	-0.60701	5.5002e-09	318.083	-0.562382
Pllp	1.70421	5.5002e-09	1.23884	1.60228
Nfil3	0.587166	5.7156e-09	14.26	0.544422
Stx11	-1.07046	5.73153e-09	5.24328	-0.999584
Rfxap	0.530515	5.87762e-09	43.5562	0.493191
St8sia6	-0.675461	6.02397e-09	90.1344	-0.623676
Poglut1	0.477291	6.24967e-09	21.4271	0.444852
Timeless	-0.405917	6.28874e-09	50.4679	-0.380344
Psip1	-0.35065	6.28874e-09	145.595	-0.330805
Samd9l	0.490515	6.59195e-09	12.8961	0.456732
Ubash3b	-0.436604	6.88525e-09	24.3005	-0.407879
Ehbp1l1	0.333564	6.9893e-09	37.8551	0.315446
Lair1	0.909836	7.11943e-09	3.16759	0.840331
Nabp2	-0.754254	7.16071e-09	37.535	-0.694409
Pirb	-1.53764	7.61529e-09	4.39742	-1.44904
Zbtb39	-1.21659	7.73143e-09	5.1678	-1.14326
Trim59	-1.04228	7.88703e-09	9.71406	-0.970025
Serpinc1	-0.973098	7.95508e-09	7.5076	-0.901505
P2ry14	-2.97965	8.19691e-09	1.31246	-2.68814
Ifi209	-1.96096	9.18818e-09	1.68002	-1.82539
Spta1	-5.37835	9.21815e-09	0.509154	-4.7109
Lama5	-1.41733	9.51624e-09	0.978585	-1.33574
Mphosph6	0.463705	9.65501e-09	79.4392	0.431794
Ddx3x	0.390385	1.16484e-08	268.046	0.365615
Syn3	-1.7667	1.16859e-08	0.653382	-1.65331
Atp6v0a1	-0.631893	1.24251e-08	23.1505	-0.582542
Chid1	0.504781	1.24495e-08	11.2405	0.468402
Hsph1	0.363545	1.41609e-08	74.2218	0.341442
Gnat3	-0.672316	1.47349e-08	53.0526	-0.618185
Ift27	0.514461	1.51803e-08	48.223	0.476719
Dhcr24	-0.468085	1.55105e-08	45.2102	-0.434916
Pan2	-0.935433	1.61334e-08	9.03926	-0.861583
Atp5b	-0.520751	1.70723e-08	1764.21	-0.482123
Qtrt2	0.483519	1.77839e-08	23.7853	0.448546
Slc7a7	-0.590732	1.794e-08	39.4396	-0.54474
Pea15a	-0.412143	1.86786e-08	40.872	-0.384408
Prelid3b	0.37922	1.87714e-08	138.487	0.355041
Ncbp2	0.374166	2.04031e-08	83.7019	0.350445
Trp53inp1	-0.838903	2.04209e-08	4.95623	-0.768565
Arid3a	-0.237571	2.11721e-08	98.5658	-0.228707
Mtm1	-1.35911	2.12544e-08	1.98501	-1.27606
Ralgds	-0.659837	2.14678e-08	25.9447	-0.605835
Myo1e	-0.310701	2.48031e-08	145.173	-0.293996
Fbxw4	0.832084	2.74447e-08	8.02189	0.760963
Sesn1	0.390537	2.80446e-08	43.6122	0.364568
Pdk3	-0.364288	3.08008e-08	83.0351	-0.341177
Psmd2	0.355295	3.08673e-08	252.031	0.333218
Prf1	-1.09025	3.27195e-08	6.65213	-1.01055
Rfc3	0.529624	3.47958e-08	47.016	0.488431
Pla2g12a	0.687702	3.47958e-08	11.8356	0.629062
Scly	-0.669032	3.51715e-08	25.1236	-0.612414
Cnn3	0.50784	3.53032e-08	33.9037	0.468908
Ap3d1	-0.459572	3.56655e-08	53.6112	-0.425701
Brix1	0.261518	3.56655e-08	118.537	0.249986
Rabgef1	-0.48733	3.58724e-08	39.7754	-0.450511
Smarcd2	0.344281	3.6918e-08	62.1522	0.323271
Ube2a	-0.423589	3.88947e-08	109.058	-0.393439
Sccpdh	0.58414	3.91004e-08	17.3088	0.536685
Atp6v0a2	-0.499812	3.91888e-08	10.9241	-0.461471
Il12rb1	-1.82623	3.99228e-08	1.79516	-1.69664
Top2a	-0.256745	3.99228e-08	349.724	-0.245642
B4galnt1	-1.1312	4.14523e-08	19.0596	-1.04973
Il2rg	-0.609962	4.23594e-08	106.588	-0.55935
Rrn3	0.358301	4.23594e-08	61.9756	0.335466
Siah2	-0.425447	4.24823e-08	110.418	-0.394921
Iglj1	1.30896	4.42981e-08	145.702	1.22342
Fam126a	-0.325872	4.44793e-08	61.9691	-0.306826
Maged1	0.531928	4.65813e-08	25.3275	0.489704
Dgcr6	0.60207	4.74318e-08	30.6395	0.551989
Sema4b	-0.872795	4.75165e-08	5.78349	-0.796429
Zc3hav1	-0.354373	4.79749e-08	43.6877	-0.331839
Suco	-0.417073	4.8562e-08	55.1355	-0.38724
Ebna1bp2	0.345794	4.86534e-08	76.8312	0.324263
Maged2	0.604114	5.00752e-08	10.3695	0.55361
Nemp1	-0.697078	5.03977e-08	10.1324	-0.63593
Arhgef3	-1.16879	5.13984e-08	2.60955	-1.08551
Map2k6	-1.15345	5.17218e-08	2.4615	-1.0703
Tmem119	1.27508	5.28716e-08	1.83516	1.18943
Rgs9	-1.29048	5.50077e-08	1.27775	-1.20409
Sdf2l1	0.630182	5.85643e-08	153.33	0.576152
Tceal9	0.694057	5.88926e-08	38.0893	0.632639
Cass4	-1.22268	5.91205e-08	3.21693	-1.13761
Tspan2	0.827437	6.18519e-08	2.57169	0.752787
Ccdc117	0.361742	6.21793e-08	31.7544	0.337977
Slco5a1	-2.08825	6.79586e-08	0.722953	-1.9164
Nsun5	0.569599	6.79586e-08	21.2844	0.52209
Ydjc	0.780641	6.94383e-08	41.2512	0.709448
Thumpd1	0.342547	6.94853e-08	79.2535	0.320971
Fhdc1	-3.40219	6.95252e-08	0.543201	-2.99761
Clec2d	-0.582972	6.95252e-08	46.5568	-0.533837
Zfyve9	-2.64304	7.24952e-08	0.556767	-2.37481
Smarcc2	-1.19623	7.54095e-08	19.0775	-1.11
Slc2a1	-0.518251	7.5581e-08	25.4006	-0.476229
Rap1a	0.427346	7.60846e-08	53.1153	0.395511
Gm6637	1.00445	7.80086e-08	15.9433	0.92042
Slamf6	0.293127	7.92821e-08	44.4111	0.277414
Ralgapa2	-0.80562	8.11025e-08	10.5061	-0.73139
Uchl3	0.376467	8.70721e-08	187.051	0.35043
Abhd2	-0.953851	9.19907e-08	8.60738	-0.870165
Ipo5	0.184469	9.23729e-08	268.603	0.179515
Ahi1	0.829425	9.53835e-08	1.98205	0.752422
Zmat1	-1.02902	1.00002e-07	2.9165	-0.943012
Abcf3	0.428896	1.04181e-07	47.7331	0.396281
Tnfsf15	1.19854	1.04627e-07	0.747975	1.11
Gstz1	0.494707	1.10581e-07	15.6474	0.454368
A3galt2	-2.20746	1.11308e-07	1.33235	-2.01044
Eepd1	0.566464	1.11308e-07	9.89851	0.517773
Tnfrsf26	-0.520633	1.11962e-07	13.7842	-0.477271
Morn1	-1.25789	1.12189e-07	2.75946	-1.16744
Gpat3	-1.2145	1.1257e-07	3.96057	-1.12507
Tbkbp1	1.11539	1.15658e-07	1.97126	1.02725
Ptges3	-0.327851	1.18484e-07	208.813	-0.307448
Cbx1	0.324554	1.24291e-07	85.8636	0.304512
Acsl1	0.384724	1.24564e-07	18.1467	0.357098
Ube2j1	-0.322639	1.28121e-07	87.0521	-0.302803
Nsdhl	-0.734631	1.3395e-07	12.7447	-0.665088
Retreg1	-0.484878	1.34495e-07	21.8805	-0.445153
H1f1	0.635694	1.34826e-07	1629.8	0.57792
Cdadc1	-0.438892	1.42716e-07	19.3835	-0.404429
Slc38a2	-0.389535	1.46023e-07	177.618	-0.361043
Herc6	0.709643	1.47443e-07	3.03332	0.642517
Plagl1	-7.37632	1.48238e-07	0.621445	-5.82681
Mylk2	2.36233	1.59913e-07	0.289332	2.13311
Ighg2b	-0.492734	1.60567e-07	21.4835	-0.451627
Mzt1	0.526586	1.61735e-07	36.2767	0.481449
Kif13b	-0.460564	1.61966e-07	14.7206	-0.42323
Lipa	-0.378281	1.62587e-07	45.4987	-0.351012
Ier2	0.670619	1.62587e-07	26.0023	0.607754
Ap3b1	-0.36477	1.70229e-07	50.4596	-0.339155
Ly6k	0.587875	1.77568e-07	189.67	0.534983
Iqcb1	0.432434	1.78883e-07	28.8669	0.398252
Anxa11	-0.90707	1.9192e-07	22.5851	-0.820843
Cbx5	0.336337	1.98439e-07	159.728	0.314194
C430042M11Rik	1.26709	2.08561e-07	2.47773	1.17152
Dusp10	-0.676888	2.27145e-07	9.63346	-0.611819
Nebl	-0.469731	2.32528e-07	4.64767	-0.430418
Plcb2	-0.644511	2.38717e-07	31.2209	-0.583337
Coro2a	0.516068	2.4764e-07	11.0603	0.470938
Xpr1	-0.789487	2.50267e-07	9.69397	-0.710887
Hcrtr2	-2.43427	2.50464e-07	1.14615	-2.1846
Sft2d2	-0.353989	2.85192e-07	17.0425	-0.329011
Rap2a	1.00555	2.87233e-07	1.38977	0.912749
Fchsd2	-0.860823	2.99637e-07	24.2153	-0.774847
Cfp	-0.716507	3.04182e-07	20.9195	-0.645128
Mpp3	1.81947	3.0894e-07	0.548545	1.67097
Lrp11	-1.06288	3.13254e-07	3.61017	-0.96814
Slc39a11	0.592626	3.18097e-07	9.27594	0.536989
Treml2	-0.571205	3.1923e-07	6.67755	-0.518313
Pcp4	-1.89191	3.22893e-07	15.638	-1.73245
Piwil2	-1.12498	3.23837e-07	2.42857	-1.02887
Igf2r	0.322977	3.23837e-07	24.5462	0.30196
Tomm70a	0.346675	3.23837e-07	199.99	0.322469
Hipk3	-0.436115	3.38172e-07	32.6163	-0.400053
Ctdsp2	-0.796012	3.63253e-07	18.0845	-0.714601
Iglc3	0.596233	3.70878e-07	241.591	0.539505
Ccne2	0.476862	3.73664e-07	24.8566	0.435388
Sc5d	-0.392128	3.92281e-07	65.8193	-0.36149
Camk2a	-1.49907	3.9918e-07	2.36576	-1.38429
Kpna1	0.313767	4.06315e-07	39.7971	0.293705
Med16	-0.579567	4.08725e-07	17.3256	-0.524636
Pomgnt1	0.472032	4.10517e-07	24.5556	0.430901
Ticam2	-0.528176	4.34348e-07	13.2338	-0.47971
Znfx1	-0.473066	4.55294e-07	9.6754	-0.431522
Tmem135	-0.52462	4.80931e-07	22.9494	-0.476279
Nudt16l1	0.550125	5.00776e-07	61.2247	0.498313
Igkc	-0.403532	5.14392e-07	1687.7	-0.370814
Wdr1	0.231297	5.44537e-07	112.415	0.221289
Cited2	-0.619074	5.52562e-07	44.0982	-0.557613
Trim63	0.591741	5.57624e-07	9.03992	0.533951
Slfn2	-0.461892	5.57832e-07	63.8177	-0.421232
Apobr	-0.691259	5.62743e-07	8.39055	-0.61991
Cbx2	-0.687677	5.97507e-07	7.22496	-0.616502
Cdh17	0.491495	6.06616e-07	10.2169	0.446712
Slc30a4	-0.522981	6.09277e-07	7.49289	-0.474036
Larp1b	-0.605547	6.11742e-07	8.46289	-0.545462
Mettl1	-0.634356	6.24707e-07	45.5297	-0.570212
Pfkp	-0.372615	6.83533e-07	43.4641	-0.343586
9130401M01Rik	0.498256	7.00179e-07	65.1733	0.452124
Tmem65	0.556206	7.00551e-07	8.04711	0.502299
Tpcn1	-1.10842	7.0076e-07	5.08883	-1.0059
Smim10l1	0.387975	7.1366e-07	34.0037	0.356698
Plk1	-0.453971	7.16279e-07	70.5911	-0.413656
Aldh5a1	-1.70681	7.43145e-07	0.872136	-1.56302
Dlgap3	-1.19431	7.56103e-07	6.02795	-1.08916
Ahsa2	0.448102	7.6821e-07	33.6419	0.408382
Grap2	0.56238	7.83684e-07	4.5981	0.507166
Il16	-0.284887	8.00751e-07	26.7569	-0.267936
Chst11	-0.614245	8.04344e-07	4.48018	-0.551696
Ajm1	-1.3256	8.04987e-07	2.21126	-1.21504
Cnpy2	-0.628978	8.04987e-07	69.7861	-0.564338
Akr1c13	0.926011	8.04987e-07	8.93506	0.828499
Slc5a9	0.971055	8.08202e-07	1.52591	0.871179
Map4k5	0.357701	8.10532e-07	14.7036	0.330448
Abca1	-0.581299	8.15889e-07	11.4828	-0.523257
Dmxl2	-0.50731	8.1841e-07	40.8795	-0.459383
Srebf2	-0.676777	8.19659e-07	67.4108	-0.605306
Emc2	0.402099	8.22237e-07	106.671	0.368503
Cd7	1.91297	8.2418e-07	0.864772	1.73788
Orc1	0.382029	8.46542e-07	23.7386	0.351203
Tfcp2	0.610817	8.5179e-07	5.89218	0.548411
Lockd	-0.64514	8.57053e-07	54.5191	-0.577845
Tpm4	0.306442	8.74545e-07	156.248	0.286387
Jph1	-0.627397	8.97147e-07	6.67743	-0.562384
Pdxdc1	0.279825	8.97147e-07	46.6985	0.263413
Pik3ap1	-0.436561	9.00077e-07	67.7072	-0.397932
Thbs3	0.973906	9.04852e-07	1.6827	0.872816
Prr14	-1.05902	9.34185e-07	7.74026	-0.954724
Mcu	-0.829996	9.34185e-07	11.6468	-0.738809
Cpt1a	-0.848066	9.40632e-07	3.27488	-0.755094
Mcm3ap	-0.417594	9.44386e-07	28.5526	-0.38147
Tlr2	-0.541537	9.72529e-07	10.6258	-0.488235
Unc5b	0.719318	9.87129e-07	2.13114	0.64088
Riox2	0.391319	1.063e-06	33.8697	0.358662
Rpl41	-0.756251	1.0898e-06	3285.07	-0.672379
Cers5	0.382578	1.09978e-06	58.4572	0.351109
Sp4	-0.632599	1.15584e-06	3.49198	-0.565547
Tmem19	-0.503433	1.18687e-06	11.9203	-0.454693
Cenpb	0.641734	1.20989e-06	28.1528	0.573114
Gga2	0.359896	1.21016e-06	33.9071	0.331557
Tmem131l	-0.546861	1.24873e-06	48.7531	-0.491805
Map3k4	-0.358153	1.25319e-06	17.7463	-0.330003
Pxk	-0.506424	1.26886e-06	32.6712	-0.457006
1700025G04Rik	2.42314	1.26886e-06	0.0584959	2.14445
Etl4	-1.39159	1.29033e-06	8.27541	-1.27172
Agap2	-0.538584	1.2945e-06	13.5032	-0.484537
Cpeb4	-0.631791	1.29588e-06	15.6915	-0.564221
Ssbp2	-1.25481	1.31111e-06	1.20355	-1.14162
Dnajb12	-0.755256	1.31613e-06	17.859	-0.670193
Idi1	-0.464666	1.34464e-06	20.5341	-0.420909
Lrmp	-0.311092	1.35011e-06	197.25	-0.289758
Hnrnph3	-0.378271	1.35986e-06	34.4652	-0.346958
Eny2	0.417287	1.41359e-06	41.9771	0.380161
Meis3	0.505823	1.42498e-06	17.7553	0.456033
Adora2a	-1.53628	1.50039e-06	2.06555	-1.40258
Flywch1	0.374045	1.50142e-06	17.3547	0.343149
Cflar	-0.498746	1.53544e-06	4.71009	-0.44969
Lonp1	0.21749	1.56135e-06	107.771	0.208302
Rnf41	-0.463978	1.5999e-06	15.3332	-0.419754
Haus8	0.52827	1.60355e-06	17.9177	0.474799
Il2rb	-1.11364	1.66054e-06	3.57162	-1.00194
Eif4ebp1	-0.634361	1.67688e-06	54.1114	-0.564995
Nab2	-0.605484	1.67688e-06	22.03	-0.540437
Emc8	-0.358713	1.69667e-06	24.0962	-0.329865
Trub1	0.4464	1.69667e-06	7.32646	0.404515
Ppat	0.35142	1.70885e-06	68.7659	0.323659
Ets1	-0.305731	1.71741e-06	67.6803	-0.28483
Mettl22	0.749904	1.76522e-06	12.0722	0.663462
Map1a	-1.3618	1.8014e-06	9.36629	-1.23951
Gbp4	-0.775607	1.85964e-06	3.51943	-0.685427
Oxr1	0.481747	1.87601e-06	7.59856	0.43439
Wwc2	-0.555189	1.88239e-06	5.7643	-0.497054
Zfp930	0.471742	1.8988e-06	20.4593	0.425792
Sf3a3	0.252029	1.9122e-06	161.104	0.238529
Ada	-0.601601	1.93677e-06	31.273	-0.536353
Prkcd	-0.28872	1.96355e-06	169.516	-0.270121
Fbxl19	0.478426	1.9993e-06	23.063	0.431312
Rsl1d1	0.330233	2.02765e-06	390.855	0.305379
Stmn1	0.655374	2.07848e-06	35.6335	0.581542
Abhd17b	0.454415	2.08033e-06	30.4993	0.410688
Ccr7	0.446138	2.10493e-06	64.2777	0.403596
Irf8	-0.358815	2.10758e-06	126.183	-0.329489
Sufu	-0.974678	2.1354e-06	10.3654	-0.865287
Wee1	-0.506995	2.13886e-06	22.9279	-0.455407
Ly6e	-0.783069	2.16187e-06	240.588	-0.690715
Golph3l	-0.47995	2.17736e-06	21.6684	-0.43228
Pof1b	-3.83801	2.20902e-06	0.911736	-3.21787
Myzap	-0.900567	2.2151e-06	6.38354	-0.79571
Ppm1m	0.382138	2.27388e-06	63.0305	0.349038
Erlin1	-0.41564	2.28976e-06	27.1548	-0.377393
Ppfibp2	0.311104	2.28976e-06	21.3473	0.288951
Dkk3	0.630168	2.29523e-06	5.65034	0.559551
Ctso	0.362065	2.29848e-06	30.2776	0.332035
Selenom	-1.45392	2.32768e-06	6.56097	-1.32137
Chd5	-1.84017	2.34081e-06	0.524679	-1.65984
Arhgap19	-0.29994	2.35605e-06	40.983	-0.27942
Cpne2	0.994609	2.36116e-06	2.35075	0.883031
Eaf1	-0.427848	2.37223e-06	51.8032	-0.38763
Sptbn1	-0.563517	2.41601e-06	54.6936	-0.502854
Ss18	0.300386	2.42966e-06	44.3419	0.27975
Krt8	-2.96664	2.45237e-06	1.79328	-2.54491
Ccl22	-0.754888	2.45237e-06	131.033	-0.665194
Il5ra	-0.236334	2.51017e-06	88.0229	-0.224576
Arntl	-0.610292	2.5387e-06	8.62092	-0.542133
Dio1	1.81802	2.54378e-06	0.570327	1.63963
Rexo1	-0.480497	2.57487e-06	22.8435	-0.432068
Cptp	-0.627089	2.61287e-06	14.5083	-0.556131
Srpk3	-0.475035	2.62171e-06	32.5253	-0.427355
Rab11fip1	-0.751461	2.71219e-06	3.69245	-0.66145
Cbs	0.692338	2.71958e-06	6.65417	0.610988
Gapdh	-0.456511	2.81227e-06	757.498	-0.411385
Sypl	-0.921337	2.81731e-06	8.86175	-0.812378
Csf1r	-1.64144	2.98452e-06	0.91216	-1.48539
Spg20	0.409148	3.04397e-06	18.7757	0.371065
Lpar6	0.54639	3.09123e-06	11.1425	0.487147
H2bc21	0.626348	3.11731e-06	5.67538	0.554462
Ppp1r15b	-0.232081	3.24449e-06	61.455	-0.220639
Csde1	0.171858	3.33525e-06	212.99	0.166681
Gdpd5	-1.04191	3.33646e-06	2.10666	-0.92426
Gfi1	1.12803	3.40766e-06	1.35809	1.00697
Alas1	0.379386	3.44361e-06	28.2751	0.345675
Cst7	0.478409	3.44366e-06	44.7261	0.429186
Pdcd1	0.42936	3.55466e-06	78.8423	0.387648
Chac1	-0.688609	3.57524e-06	16.5023	-0.60593
Srgn	-0.445818	3.57524e-06	58.6345	-0.401508
Adrb2	-1.16557	3.6017e-06	5.95376	-1.04246
Fxr2	0.400498	3.63526e-06	53.5017	0.363266
Trim32	0.402086	3.68721e-06	18.2505	0.364561
Cox14	0.645444	3.6925e-06	60.7147	0.569411
Jun	0.69339	3.73018e-06	3.96847	0.609631
Serinc3	-0.360376	3.83226e-06	378.151	-0.329455
Bphl	0.585832	3.93556e-06	15.9857	0.519056
Igfbp2	1.76911	3.93556e-06	2.00675	1.59039
Dapk2	0.341564	4.01975e-06	38.3901	0.313586
Tpx2	-0.323286	4.02738e-06	80.9654	-0.298249
Akap1	0.321711	4.1029e-06	24.2827	0.296893
Acad9	0.38606	4.14147e-06	36.2301	0.350783
Mex3b	0.818077	4.17667e-06	2.33132	0.715548
H1f5	0.417062	4.17898e-06	1223.96	0.37676
Eif2a	-0.279701	4.30067e-06	94.9035	-0.261366
Arhgef7	-0.54753	4.35549e-06	5.58776	-0.486356
Chchd10	-0.385714	4.37604e-06	92.6183	-0.350339
Lbr	-0.365709	4.52039e-06	113.112	-0.333524
Fam43a	0.416196	4.63262e-06	62.586	0.375717
Cluap1	0.380699	4.6725e-06	43.9622	0.345972
Bid	0.382678	4.73095e-06	103.158	0.347593
Eif2b5	0.320313	4.80866e-06	121.127	0.295425
Trim68	6.58943	4.85715e-06	0	4.96755
Bnip2	0.326093	4.91296e-06	22.4274	0.300223
Ccdc91	0.516742	5.13466e-06	12.4141	0.459717
Man2b2	-0.798808	5.16971e-06	26.4446	-0.696771
Hsd17b7	-0.564	5.41772e-06	8.80067	-0.498985
Tmem165	0.400951	5.49868e-06	59.7172	0.362441
Fdps	-0.408157	5.63975e-06	138.677	-0.368383
Rab5b	-0.744678	5.68482e-06	9.23638	-0.649605
Psen1	-0.44231	5.71457e-06	34.1234	-0.396879
Nfkb2	-0.338117	5.71457e-06	48.6865	-0.309963
Pabpn1	0.342261	5.97627e-06	177.64	0.313323
Pgpep1	-0.42627	6.24112e-06	14.2057	-0.383177
Pten	0.366552	6.24454e-06	22.2285	0.333433
Gramd4	0.550275	6.24454e-06	4.98968	0.486749
Pdhx	0.298234	6.31149e-06	46.1696	0.276444
Jag2	-0.809123	6.60521e-06	3.88922	-0.703372
Clic4	-0.324344	6.62416e-06	107.21	-0.298186
Scimp	-1.02891	6.7078e-06	11.9852	-0.902928
Rassf6	-0.559031	6.80332e-06	18.1244	-0.493557
Nlrp10	1.28699	6.88131e-06	0.605263	1.14879
Hells	0.318457	6.92246e-06	183.337	0.29319
Fut8	-0.47515	7.0338e-06	43.1505	-0.423499
H2bu1-ps	0.724271	7.03675e-06	28.4993	0.63055
Ndufaf6	0.557306	7.15101e-06	24.4157	0.491825
G730013B05Rik	1.70842	7.18674e-06	0.473891	1.52687
Fig4	0.334428	7.22227e-06	26.6001	0.306387
Ndrg2	0.616232	7.26332e-06	6.04684	0.54054
Pgd	-0.411112	7.2927e-06	96.7612	-0.370003
Cacna1h	0.941072	7.30878e-06	0.913944	0.819794
Smpd3	-2.2564	7.36349e-06	0.843639	-1.96916
Hdac2	0.378678	7.38157e-06	111.719	0.343033
Adgrb2	-3.40597	7.60367e-06	0.46319	-2.82108
Fcer2a	-3.26333	7.60367e-06	0.883371	-2.71663
Klhl32	-1.26473	7.76758e-06	0.835898	-1.12555
Cdk4	-0.417099	8.1217e-06	521.044	-0.374612
Dnajc2	0.307053	8.18761e-06	154.368	0.283359
Ckap2l	-0.499846	8.38154e-06	28.228	-0.443232
Kifc1	-0.461967	8.50396e-06	19.4966	-0.411694
Yipf2	-0.596967	8.93709e-06	15.168	-0.523243
Hbb-bh1	-1.33701	8.96024e-06	13.9025	-1.19106
Ppid	0.301279	9.00306e-06	158.427	0.278376
Hadh	-0.4939	9.07128e-06	21.0082	-0.437914
Slc17a5	0.491283	9.12289e-06	9.35492	0.435712
Acss1	-1.06265	9.21775e-06	2.4058	-0.930233
Auh	0.512804	9.24597e-06	27.6351	0.453478
Hspa9	0.272934	9.34993e-06	598.943	0.254551
Ptp4a2	0.223634	9.46923e-06	159.218	0.212329
Abcb1a	1.46307	9.46923e-06	0.525428	1.30573
P2ry10	0.430728	1.00375e-05	17.1448	0.385135
Hif1an	0.289384	1.00443e-05	20.415	0.268254
Prkacb	-0.395105	1.02944e-05	37.6556	-0.355627
Nek7	-0.305886	1.03296e-05	83.0852	-0.281955
Arl4a	0.845796	1.04443e-05	1.68033	0.730216
Marchf1	-1.98313	1.07192e-05	0.968773	-1.74407
Lxn	-1.03379	1.08972e-05	26.9533	-0.900471
Klhl24	0.338613	1.09521e-05	12.403	0.308905
Vat1	0.48067	1.09809e-05	15.3516	0.426034
Hs3st3b1	-1.00548	1.14367e-05	1.61683	-0.873283
Ifngr2	-0.302559	1.14367e-05	81.1097	-0.279001
Nedd9	0.295344	1.16175e-05	30.0709	0.272975
Slc25a30	-0.79878	1.19016e-05	17.211	-0.688257
Rabep1	0.343474	1.20921e-05	27.7129	0.31267
Rrbp1	0.279592	1.25796e-05	104.066	0.259702
Pik3r5	-0.607826	1.27871e-05	14.5137	-0.529633
Wipf3	-1.72838	1.34244e-05	2.34157	-1.52953
Gpr18	-0.631102	1.36073e-05	23.4756	-0.548178
Btg1	-0.802003	1.37972e-05	27.2582	-0.689391
Mmd	0.479779	1.37972e-05	16.213	0.424224
Hopx	0.891103	1.38195e-05	4.2847	0.766619
Ak7	-1.43045	1.398e-05	1.17955	-1.26816
Arrb1	-0.496838	1.42302e-05	7.96826	-0.438075
Igha	-0.258174	1.44161e-05	499.191	-0.241495
Ms4a7	-1.00816	1.44547e-05	4.76308	-0.872228
Dhx57	-0.363324	1.4514e-05	28.6893	-0.328475
Msmo1	-0.431803	1.47021e-05	96.3779	-0.384524
Ccpg1	-0.553094	1.49155e-05	6.26868	-0.483861
Tyms	0.303121	1.4992e-05	44.4588	0.278952
Yeats2	0.324341	1.51714e-05	17.939	0.296407
Nepro	0.415912	1.54375e-05	19.8553	0.371309
Snrpd1	0.383489	1.5686e-05	256.332	0.344731
Pik3r1	-0.375654	1.56883e-05	11.039	-0.338324
Lsm8	0.626913	1.66725e-05	62.1269	0.543128
Pacsin3	0.782607	1.68493e-05	4.22432	0.670738
Tnfsf11	1.82469	1.69e-05	0.597026	1.60332
Mesd	0.40527	1.70249e-05	25.9935	0.362246
Tmod2	-1.11709	1.71635e-05	0.807766	-0.971399
Pygb	-0.296869	1.72087e-05	53.0639	-0.273517
Lactb	0.398225	1.72087e-05	28.6125	0.356447
Zc3h10	-0.713558	1.73993e-05	14.8355	-0.6132
Arl8b	-0.195312	1.77723e-05	152.119	-0.186954
Tmem183a	0.343125	1.78194e-05	41.7503	0.311391
Ebi3	-0.657135	1.78338e-05	53.7844	-0.567017
Sbf2	-0.627451	1.79615e-05	10.3729	-0.542895
Dusp22	0.59796	1.79615e-05	10.2025	0.519019
Slc7a1	-0.53032	1.80114e-05	56.5636	-0.464058
Bsnd	-1.0982	1.81075e-05	2.98597	-0.952504
Kat6b	-0.637701	1.81155e-05	5.16844	-0.551099
Tor4a	-0.44755	1.86255e-05	13.1581	-0.396363
Cdca3	-0.38559	1.86663e-05	134.344	-0.345847
Sirpa	-0.379938	1.88308e-05	55.9084	-0.341211
Faim	0.530573	1.88308e-05	26.4287	0.46397
Mgat4a	0.361945	1.91612e-05	19.7753	0.326509
Ccr5	1.04904	1.91612e-05	1.25779	0.905406
Pigk	0.383207	1.92522e-05	17.2569	0.343793
Dock9	-0.479161	1.93389e-05	12.238	-0.421938
Ccr6	-0.792475	1.93672e-05	16.9016	-0.677215
Mocs2	0.538781	1.96565e-05	13.5216	0.470344
Ppp1r12c	0.310906	2.02145e-05	32.1419	0.284721
Arfgef2	-0.478943	2.02878e-05	21.9778	-0.421508
Olfm1	0.813626	2.0398e-05	3.77029	0.69438
Rfc5	0.297742	2.07286e-05	146.4	0.273853
Ell2	0.252389	2.08502e-05	62.4868	0.236089
Cd80	-0.653336	2.11967e-05	9.9709	-0.562312
Gclm	-0.415035	2.12135e-05	35.071	-0.369303
Ppp2r5b	0.666008	2.12398e-05	4.80071	0.572501
Eps15	-0.524542	2.12855e-05	59.6949	-0.458264
Zbtb38	-0.465924	2.14517e-05	34.141	-0.41061
Fggy	0.707529	2.16544e-05	3.8276	0.605911
Sgsh	-0.818209	2.17831e-05	3.03679	-0.697362
Fgfr3	1.09736	2.18601e-05	0.622455	0.947985
Lpcat3	-0.486628	2.22575e-05	51.2514	-0.427228
Sec11c	0.321638	2.27913e-05	240.144	0.293209
Fam72a	-0.467504	2.3017e-05	27.5399	-0.411532
Isoc1	-0.351747	2.31315e-05	38.2192	-0.317647
4930453N24Rik	0.331363	2.33392e-05	62.3473	0.301067
Gtpbp8	0.474834	2.37432e-05	26.0421	0.417312
Tigd2	0.388294	2.41292e-05	13.6298	0.347117
Baz2b	-0.405661	2.51923e-05	126.332	-0.361013
Ctla4	0.539021	2.51923e-05	21.3875	0.468872
Scamp4	-0.591619	2.53219e-05	26.4951	-0.511131
Tnnt2	-2.7401	2.60004e-05	1.42666	-2.27413
Rnf122	-0.968148	2.63765e-05	2.51253	-0.825554
Ctps	0.292199	2.67091e-05	92.0823	0.268785
Fkbp4	0.392125	2.67091e-05	266.509	0.349848
Dbt	0.314105	2.71896e-05	23.0688	0.286655
Jakmip1	-0.589208	2.77781e-05	6.32308	-0.508465
Pdcd1lg2	-1.8292	2.80849e-05	1.52803	-1.59099
Arhgap24	0.329142	2.88784e-05	12.4332	0.298722
Nxn	0.397812	2.88784e-05	19.6593	0.354144
Prrc1	-0.72661	2.90385e-05	14.1994	-0.618202
Lsg1	0.310469	2.94279e-05	61.2496	0.283511
Dctn2	-0.375226	3.07435e-05	78.7226	-0.335729
D830031N03Rik	-0.514453	3.09801e-05	6.59288	-0.447747
Dkc1	0.206399	3.10291e-05	152.988	0.196247
Ints6l	-0.419728	3.11208e-05	16.7553	-0.371489
Ppef2	-0.829356	3.12036e-05	7.74594	-0.701925
Bst1	0.757679	3.17672e-05	4.12884	0.642372
Sucla2	0.318603	3.27239e-05	109.908	0.289865
Tubb3	0.859974	3.2842e-05	4.22865	0.727118
Sharpin	-0.461474	3.29685e-05	30.2725	-0.40479
Mex3a	0.739699	3.29685e-05	1.78073	0.627297
Atxn3	0.29903	3.34349e-05	21.1854	0.273905
Bnip3	-0.758211	3.36385e-05	12.0815	-0.642059
Ufd1	0.362408	3.36385e-05	34.1855	0.325098
Plekhm2	-0.320761	3.37481e-05	24.5905	-0.291523
Plxna4	-4.40544	3.37692e-05	0.17631	-3.37019
Fgd6	-0.789174	3.37692e-05	8.82844	-0.667327
Stk38	-0.420415	3.55389e-05	43.7481	-0.371438
Cdv3	0.246496	3.55389e-05	107.323	0.23038
Cpd	0.380795	3.57949e-05	21.3897	0.339637
Ighm	-0.362568	3.63477e-05	3038.75	-0.324966
Lta	-0.931595	3.70328e-05	8.96477	-0.787097
Ppp4r1	-0.325868	3.70328e-05	26.7497	-0.295407
Cdc14a	-0.392874	3.70838e-05	17.0004	-0.349178
Fxyd6	-6.66207	3.73183e-05	1.09667	-4.43736
Zfp597	0.449117	3.75008e-05	5.70819	0.39417
Dars	0.326241	3.76843e-05	132.524	0.295652
Cdon	-1.05106	3.77466e-05	0.940626	-0.894071
Mbnl2	-0.440626	3.77466e-05	24.2014	-0.387329
Gpam	0.34924	3.83858e-05	11.7606	0.314083
Zranb2	0.315273	3.86105e-05	107.31	0.286733
Spata6	0.437704	3.86776e-05	16.3492	0.38486
Hsd17b4	0.340391	3.87579e-05	39.4963	0.306945
Itgb7	-1.02689	3.88613e-05	3.16521	-0.871357
Faah	-0.427772	3.89562e-05	13.5979	-0.376867
Pnpo	0.489835	3.91439e-05	20.0087	0.42646
Spryd3	0.424786	4.07568e-05	13.2584	0.374275
Cmss1	0.468239	4.21401e-05	41.3721	0.408807
Sh2d1b1	-1.36226	4.23077e-05	2.56189	-1.17796
Il22ra1	-6.46357	4.24349e-05	0.299418	-4.32532
Meis2	-2.95793	4.24349e-05	0.6308	-2.39149
Oas1a	-1.25764	4.29274e-05	2.16265	-1.0819
Spidr	0.335496	4.30803e-05	16.6688	0.302703
A330023F24Rik	-2.87808	4.31522e-05	0.446393	-2.33625
Dot1l	-0.851501	4.33603e-05	18.3909	-0.715437
Dcaf5	-0.318079	4.33939e-05	12.6982	-0.288684
Fbf1	0.385582	4.3709e-05	8.95477	0.342666
Kynu	-0.382806	4.40772e-05	14.2725	-0.340418
Mcm3	0.255279	4.42016e-05	152.07	0.237375
Mpp5	-0.446862	4.47605e-05	10.4279	-0.391394
Adam9	-0.31743	4.49869e-05	20.2483	-0.288062
Daam1	-0.356476	4.51269e-05	19.2692	-0.319323
Slc35g1	0.451199	4.5223e-05	11.0937	0.394781
Snap47	0.352915	4.56488e-05	28.347	0.316439
Arap1	-0.36421	4.61234e-05	16.3023	-0.325414
Hmmr	-0.441687	4.63705e-05	83.8005	-0.387073
Spg21	0.34151	4.73008e-05	26.1549	0.307217
Ttc7b	0.299431	4.74415e-05	22.6426	0.273404
Decr1	0.404333	4.87468e-05	20.0786	0.35713
Klhl5	0.335895	4.91545e-05	11.3568	0.302614
Riok2	0.327818	4.9697e-05	42.5664	0.296122
Ttll7	-1.99209	4.97395e-05	0.313963	-1.69683
Eif3h	0.260266	5.01434e-05	543.764	0.241295
Rps6kl1	-5.42551	5.06227e-05	1.04677	-3.85497
Trib1	-0.804719	5.16044e-05	3.22484	-0.673871
Cyfip1	-0.303705	5.16816e-05	26.1109	-0.27665
H2-Q6	0.485227	5.27046e-05	9.69018	0.42089
Cd247	-2.01393	5.37857e-05	0.7076	-1.71003
Map4	-0.722132	5.41819e-05	11.8876	-0.606823
Trmt2a	0.328172	5.41819e-05	70.2449	0.296151
Ssu72	0.327161	5.42548e-05	82.5188	0.295338
Jmjd1c	-0.689987	5.45724e-05	34.2304	-0.581353
Runx1	-1.15583	5.48588e-05	2.72724	-0.981412
Dnajb11	0.249566	5.53888e-05	85.2495	0.232257
Gm12250	-2.48752	5.54143e-05	0.707403	-2.05165
Smarca2	-0.488242	5.5825e-05	18.6539	-0.422875
Atic	0.247851	5.59459e-05	135.527	0.230811
Hoxc4	0.586098	5.61568e-05	19.3554	0.49973
Ctse	-0.800771	5.7089e-05	12.3022	-0.669036
Bcl2l1	-0.55722	5.77226e-05	13.8258	-0.476885
Catsperd	-3.2791	5.85553e-05	0.612198	-2.57322
Ninl	-0.741009	5.85553e-05	2.72921	-0.620689
Mat2a	0.231433	5.85553e-05	188.846	0.216986
Kcnj1	-1.15134	5.91555e-05	1.82077	-0.975221
Wdr53	0.534211	5.92942e-05	13.9707	0.458603
Rbpms	-0.794831	5.94245e-05	4.75408	-0.66355
Rufy3	0.463947	5.97077e-05	11.9208	0.403245
Arhgap26	-1.11909	6.13024e-05	1.39834	-0.944777
Ift74	0.537101	6.15465e-05	7.73546	0.460568
Antxr1	-1.21949	6.20576e-05	1.23181	-1.03631
Atg3	0.351653	6.24518e-05	62.8849	0.314346
Cd36	0.282951	6.27066e-05	105.792	0.259411
Supv3l1	-0.28242	6.38038e-05	54.2391	-0.258945
Klf6	-0.376813	6.39995e-05	15.3492	-0.334142
Smap2	-0.696407	6.41447e-05	50.2881	-0.58429
Plscr1	-0.382211	6.64803e-05	38.7938	-0.33825
Pdcl3	0.370863	6.68135e-05	33.9549	0.32928
Ufm1	0.405461	6.69044e-05	12.0108	0.356532
Glrp1	-5.68373	6.77406e-05	0.519732	-3.87044
Slc38a1	-0.508491	6.80889e-05	52.6705	-0.437373
Pglyrp2	-0.887599	6.8121e-05	3.08721	-0.737745
Gbp2	-1.2125	6.8614e-05	1.68246	-1.02694
Map3k12	0.605751	6.88445e-05	2.41477	0.513003
Rbm47	-0.838395	6.91428e-05	5.12939	-0.696533
Casp1	0.308452	6.98206e-05	63.4979	0.279662
Gga3	-0.682565	7.06379e-05	12.5474	-0.57226
Inpp5b	-0.338359	7.06953e-05	21.1025	-0.303391
Six1	-0.498219	7.13484e-05	18.3897	-0.428955
Rapgef1	-0.458336	7.13484e-05	79.6607	-0.397715
Sbno2	-0.318146	7.13484e-05	15.1254	-0.287325
Anxa3	-5.69638	7.2567e-05	0.606485	-3.8483
Rala	0.405358	7.26972e-05	14.7418	0.356028
Serpina3g	-0.392957	7.38729e-05	26.9165	-0.346218
Srfbp1	0.371949	7.39994e-05	26.6912	0.329701
Vps16	0.254917	7.43914e-05	41.0279	0.23617
Parp1	0.21426	7.52941e-05	356.861	0.202091
Smtn	-0.872667	7.63597e-05	3.51016	-0.723006
Glipr1l1	-5.89057	7.65747e-05	1.35537	-3.89514
Iqce	-0.692597	7.65747e-05	8.27565	-0.578952
Akap13	-0.581152	7.6711e-05	38.5694	-0.492811
Nsd2	0.208533	7.6711e-05	34.3759	0.197164
Strap	0.263599	7.67593e-05	158.823	0.243228
Tfe3	-0.629686	7.81981e-05	13.039	-0.530066
Zfp229	0.940415	7.82813e-05	0.937081	0.779686
Trmu	0.517245	7.84114e-05	13.5995	0.443045
Susd3	-1.20838	7.90646e-05	4.59083	-1.01869
Cdc25c	-0.413089	7.9176e-05	26.3978	-0.361638
Mreg	-0.345732	7.98149e-05	23.8309	-0.308769
Map3k1	-0.39455	8.17911e-05	52.8693	-0.346975
Zmynd11	-0.35445	8.2282e-05	12.5403	-0.315518
Hdlbp	-0.26986	8.23203e-05	158.186	-0.248185
Exosc8	0.302399	8.23203e-05	120.877	0.274365
Gsdmd	-0.559539	8.23444e-05	11.0287	-0.475387
Csk	-0.316589	8.23444e-05	79.671	-0.285642
Tox4	-0.250208	8.39799e-05	61.2695	-0.232066
Serac1	0.576909	8.43346e-05	3.0898	0.488561
Adck1	0.490899	8.45613e-05	8.51469	0.421952
Rccd1	0.542942	8.62961e-05	7.09159	0.462143
Ccdc191	0.570651	8.63891e-05	5.11819	0.483501
Dgka	-0.998028	8.7114e-05	2.55473	-0.8271
Anp32a	0.193474	8.7116e-05	284.897	0.184016
Ugt1a7c	-0.940581	8.83288e-05	2.69602	-0.777092
Kdm4a	-0.263897	8.9319e-05	39.602	-0.243164
Fbl	0.440164	9.05417e-05	124.249	0.382021
Unc45b	-0.424174	9.07272e-05	26.99	-0.369553
Pnpla8	0.2893	9.15955e-05	22.0285	0.263616
Espn	-2.14936	9.24119e-05	0.831135	-1.78006
Epb41	-0.46622	9.25437e-05	28.7914	-0.402133
Odc1	0.295135	9.28874e-05	749.738	0.268242
Ezh2	0.260086	9.34741e-05	88.0904	0.239964
Cdca7l	0.389145	9.67942e-05	22.3828	0.341949
S1pr3	-0.707208	9.76789e-05	9.50284	-0.586804
Parp14	-0.525705	9.9446e-05	7.09394	-0.447606
Tubgcp5	0.311723	9.9446e-05	26.6085	0.281233
Nadk2	0.323755	9.94733e-05	22.1528	0.290719
Trappc10	-0.288129	0.000101067	16.2969	-0.262436
Elf3	-0.68048	0.000101795	40.5705	-0.565698
Tnfaip3	-0.322896	0.000101795	38.688	-0.289968
Map3k10	0.495587	0.000101796	8.68761	0.424182
Twsg1	-0.409713	0.000102504	25.6149	-0.357641
Pop1	0.238591	0.00010256	61.8576	0.22212
Eogt	-0.454092	0.000103485	9.10118	-0.391981
Scd1	-0.627761	0.000103819	165.812	-0.525201
Nid1	-1.55258	0.000103923	0.940703	-1.31092
Trim8	-0.735193	0.000104074	20.0296	-0.607366
Ptbp2	0.448334	0.000105449	16.4454	0.387393
Hipk1	-0.665526	0.000106905	48.2428	-0.553581
Metap1	0.259053	0.000107016	74.5553	0.238851
Ly9	-0.428484	0.000107058	50.9527	-0.37193
Deup1	-2.14201	0.000110677	0.572564	-1.76306
Acadvl	0.39752	0.000113392	54.3892	0.347668
Polr2h	0.506842	0.000113896	54.8607	0.431945
Usp12	0.28962	0.00011455	17.8367	0.263299
Rraga	0.362671	0.00011455	45.2493	0.3206
2700081O15Rik	0.464485	0.00011551	6.24679	0.399261
Slco4a1	-0.701402	0.000116832	7.02401	-0.579687
Sec14l1	-0.47258	0.000116883	8.52355	-0.405398
S100a4	2.73838	0.000116883	0.569773	2.15749
Maml1	-0.88824	0.000118069	4.5884	-0.726748
Vpreb3	-0.760086	0.000118615	24.095	-0.624488
Nup85	0.205791	0.000118615	150.538	0.194312
Ccdc162	-1.50116	0.000118633	0.864149	-1.26152
Lmna	0.51203	0.000119986	16.1651	0.435448
Zswim4	-0.625821	0.000120978	6.6983	-0.521835
Tmcc3	-0.545066	0.000121393	4.13988	-0.460554
Epsti1	-2.96992	0.00012155	0.74678	-2.29669
Itfg1	0.36696	0.000124523	25.0573	0.323553
4932438A13Rik	-0.50701	0.000124616	20.1117	-0.431277
Umps	0.293088	0.000124616	85.1003	0.26582
Slc39a1	-0.336562	0.000125918	41.9689	-0.299911
Susd6	-0.592702	0.000129624	7.84458	-0.496001
Nfatc2	-1.36876	0.000130295	1.94328	-1.14356
R3hdm4	-0.54627	0.00013081	32.3204	-0.46075
Tars2	0.244843	0.000133161	31.5547	0.226823
Srgap2	-0.715309	0.000133691	8.52709	-0.58817
Cd48	0.355072	0.000134714	41.7975	0.314018
Hnrnph1	0.265742	0.000135189	321.557	0.243776
Rtn3	-0.527458	0.000137188	32.6532	-0.446023
Fam214a	-0.370902	0.000140182	13.2765	-0.326073
Vrk3	-0.532139	0.000140933	21.9815	-0.44933
Cdc25b	-0.388992	0.00014162	25.4218	-0.339943
P2rx7	-0.780999	0.000142847	1.90589	-0.637394
Ddx5	0.229903	0.000142938	357.615	0.214372
Taf6	0.365039	0.00014311	35.6731	0.32145
Aldh3b1	0.494902	0.00014311	25.5408	0.42089
Plekho2	-0.672293	0.000144124	12.4957	-0.554502
Naa20	0.440978	0.000144411	49.2153	0.37967
Dvl1	0.362807	0.000146993	31.1217	0.319609
Insig1	-0.336312	0.00014719	69.7494	-0.299134
Smagp	-1.27388	0.000148784	3.56628	-1.05485
Vps13c	-0.885434	0.000150169	24.8843	-0.718988
Bhlha15	-0.876338	0.000153907	4.1739	-0.711107
Kif22	-0.232503	0.000156807	102.692	-0.216377
Tmed10	-0.31255	0.000157327	49.865	-0.280436
Psrc1	-0.672781	0.00015765	8.86881	-0.553576
Mib2	0.455786	0.000157685	10.0477	0.390373
Pgm1	0.30441	0.000159014	39.9328	0.274036
Ormdl2	-0.519565	0.000163003	28.6569	-0.438445
Ltb	-0.477549	0.000163003	610.52	-0.406666
Rnf145	0.265214	0.000163738	12.3596	0.24292
Pus10	0.303363	0.000163738	58.1316	0.273125
Rab6b	-3.20902	0.00016378	0.349587	-2.39761
Txnrd1	-0.350822	0.000165908	142.931	-0.309859
Trmt10c	0.391824	0.000167537	61.0905	0.341226
Hyls1	-0.547453	0.000168963	12.0141	-0.45905
Zfyve26	-0.712032	0.000170191	9.84043	-0.581757
Picalm	0.205111	0.000170275	58.5034	0.193295
Ftsj3	0.224882	0.000170993	160.994	0.209911
Orc6	0.362216	0.000172252	86.2296	0.318432
Smim14	0.402985	0.000172252	21.4486	0.349579
Rpl35	-0.350269	0.000172727	983.1	-0.309252
Pik3r3	0.706694	0.000174786	0.990996	0.577266
Pdlim4	3.14433	0.000174786	0.221275	2.35067
Cdk14	-0.496542	0.000175277	11.1998	-0.420384
Nbeal2	-0.452655	0.000178685	8.28704	-0.387067
Mccc1	0.317433	0.000178685	19.368	0.283791
Gyg	-0.457885	0.000179848	16.6274	-0.390977
Lrrc25	-0.97727	0.000180002	9.74337	-0.789967
Eif4e3	-0.617966	0.000183913	9.68503	-0.510559
Tmx1	0.377101	0.000184901	48.6087	0.329465
Sgcb	0.555626	0.000186368	3.42453	0.464084
Tubb6	0.47178	0.000189119	13.2289	0.401092
Pnpla3	-1.33491	0.000189352	0.940462	-1.09766
Lrrc45	0.436429	0.000189352	12.495	0.374371
Arel1	-0.329744	0.000189419	17.5234	-0.293086
Lancl1	0.476	0.000191882	7.00375	0.40414
Irak3	-1.49797	0.000192478	1.56851	-1.23494
Frmd4b	-1.44428	0.000192478	0.560546	-1.19
Jup	-1.09954	0.000192478	1.21771	-0.892104
Ephb4	-0.415732	0.000192478	14.4869	-0.358572
Gps1	0.37755	0.000193729	49.8714	0.329549
Armc9	0.552373	0.000194072	2.30539	0.461167
Ctdsp1	-0.646005	0.000194674	18.4865	-0.530437
Cmas	0.403559	0.000196098	33.2617	0.349227
Cnn2	-0.342955	0.000196155	48.0772	-0.303074
Eed	0.271331	0.000196155	74.8119	0.247347
Mthfr	-0.378069	0.000196588	7.47818	-0.329852
Stil	-0.605246	0.000198205	10.8696	-0.500067
Pcnt	-0.299373	0.00019834	31.2135	-0.269376
Rad9a	-0.571995	0.000199986	11.9937	-0.475348
Dhx36	0.233775	0.000199986	48.423	0.216984
Pfkfb2	0.401624	0.000200096	4.68184	0.347618
Traf1	-0.362322	0.000200955	15.1933	-0.317746
Prkar2b	0.460855	0.000202419	8.72161	0.392247
Lemd3	-0.444135	0.000202949	12.3124	-0.379635
Cab39	0.248312	0.000204216	131.923	0.228791
Rac2	-0.42678	0.00020449	149.74	-0.36649
Ctnnal1	-0.402491	0.000206232	16.0611	-0.348085
Cox11	0.364553	0.000206232	19.6078	0.319311
Lhpp	0.582364	0.000206985	8.24193	0.482561
Dpysl2	-0.739689	0.000207746	22.2461	-0.598673
Nfx1	0.203994	0.000214218	36.6572	0.19204
Ppcdc	-0.42811	0.000215618	9.91228	-0.367136
Tspan4	0.464829	0.000215618	27.9762	0.394723
Ormdl3	0.450473	0.000215748	18.2774	0.383942
Fmr1	0.356721	0.000216072	28.321	0.31313
Eif3e	0.260629	0.000223805	540.665	0.238494
Adnp2	-0.33476	0.000223813	20.7141	-0.29624
Glul	-0.45606	0.000223925	11.0321	-0.387853
Ranbp2	-0.28573	0.000224288	127.967	-0.258331
Tada1	0.342404	0.000224288	47.3181	0.302059
Scrn3	-0.457765	0.000224586	6.80059	-0.389091
Baz1a	0.256895	0.000226245	52.2483	0.235474
Evl	-1.05656	0.000227716	1.70296	-0.849059
Uspl1	-0.230013	0.000227716	35.7216	-0.213653
Ccp110	0.305653	0.000228955	14.0262	0.273765
Kcnmb4	-1.60292	0.000229162	3.57252	-1.30967
Psd3	-0.656625	0.000230801	2.80311	-0.535522
Uso1	-0.443295	0.000230801	38.0376	-0.378026
Sla	-0.272034	0.000231275	30.5932	-0.247457
Jak1	-0.291197	0.000232852	44.2498	-0.262479
Syne4	-0.992275	0.000233098	5.73672	-0.794252
Maml2	-0.867803	0.000233853	3.43704	-0.693761
Eif4a2	0.305803	0.00023386	150.896	0.273796
Chst12	-0.647174	0.000236988	11.6077	-0.528176
Hikeshi	0.351237	0.000237507	14.1599	0.3085
Etv6	-0.587287	0.000239638	20.5735	-0.484267
Ntng2	-3.35735	0.000247627	0.923612	-2.40166
Atf4	-0.230871	0.000247627	298.412	-0.214204
Snord2	0.636745	0.000247794	222.774	0.519908
Alms1	0.419664	0.000247938	5.1031	0.359809
3632454L22Rik	-3.78232	0.000249738	0.271872	-2.60708
Sertad2	-0.389979	0.000253918	9.35691	-0.337395
Dtx3l	-0.248665	0.000253918	21.5854	-0.228601
Smim3	0.339235	0.000253918	19.8068	0.299088
Htra2	0.33606	0.000255594	92.6526	0.296645
H19	1.89402	0.000255728	0.510397	1.52252
Baz2a	-1.31338	0.000256675	17.816	-1.06379
Yars2	0.369432	0.000256675	48.7462	0.321873
Epn2	-0.675783	0.00025762	2.17045	-0.54764
Kcnb1	-0.557435	0.000261383	4.52883	-0.46133
Adck5	0.512833	0.000261383	10.8053	0.428585
D130040H23Rik	-0.667515	0.000261794	24.5524	-0.54135
Ssrp1	0.215833	0.000261859	259.172	0.20168
Il10	0.324857	0.000262588	90.9532	0.287984
Cdc7	0.277946	0.000264792	24.3273	0.251726
Fastkd3	0.372706	0.000266565	18.702	0.324119
Dimt1	0.424737	0.000266565	15.9423	0.363071
Gpatch4	0.24082	0.000268212	49.2052	0.222141
Arhgap9	-0.426254	0.000269006	34.4319	-0.364131
Glce	0.463461	0.000271435	2.6684	0.391719
Nlrc5	0.44382	0.00027292	7.62047	0.377097
Mppe1	-0.69919	0.000273675	5.91182	-0.563549
Zfp53	-1.13149	0.000274943	1.286	-0.905229
Glmp	-0.529649	0.000276855	33.795	-0.440283
Raly	0.310628	0.000276855	180.248	0.276891
Serbp1	0.243504	0.000278601	274.131	0.224227
Ctnnbip1	0.578819	0.000278757	4.87418	0.47604
Exosc2	0.298009	0.000281552	92.2097	0.267125
H2ac6	0.611104	0.000281764	234.586	0.499279
Nop9	0.22343	0.000282057	54.3891	0.20784
Herc4	-0.242693	0.000282275	51.2471	-0.22354
Slc43a2	-0.596995	0.000286851	2.63451	-0.488818
Mybl2	0.23917	0.000288378	27.6801	0.22065
Gse1	-1.42316	0.000288654	5.92041	-1.14916
Exosc9	0.313172	0.000290518	71.5412	0.27865
Rcc2	0.265371	0.000293526	273.987	0.241544
Srsf1	0.258294	0.00029656	230.329	0.235916
Itpkb	-0.380261	0.000296605	20.5792	-0.329167
Plcb3	0.382857	0.000297054	9.23637	0.33109
Gtf3a	0.398449	0.000297054	89.6518	0.342719
Samd1	0.378373	0.000299515	35.755	0.327695
Alg8	-0.612332	0.00030392	13.9459	-0.499026
Tespa1	-0.588538	0.00030392	26.2813	-0.481876
Eef1e1	0.446072	0.00030392	97.6979	0.37788
Cdk2ap1	0.485712	0.000304855	27.6052	0.407041
Tia1	0.29754	0.000306675	21.0969	0.26646
Eid1	0.479033	0.000308225	9.11303	0.402031
Ubxn7	0.265828	0.000313017	25.4086	0.241729
Utp4	0.228196	0.00031347	95.0578	0.211556
Otud1	-1.62653	0.000313796	1.35466	-1.30642
Ccnt1	-0.253687	0.000314234	28.7223	-0.232103
Cox7a2l	-0.397311	0.000316866	164.013	-0.341452
Nudt3	0.330811	0.000316866	35.2617	0.291688
Ppan	0.275288	0.00031752	174.659	0.249099
Zfp523	0.466909	0.00031796	10.9247	0.392823
Ilf2	0.289159	0.000318092	129.619	0.259864
Snx4	0.249446	0.000318866	78.7199	0.22868
Wrnip1	0.393968	0.000319226	45.3267	0.338899
Adamts7	0.551971	0.000319559	2.12931	0.454745
Msra	-0.560374	0.000321113	9.19662	-0.460753
Tnfrsf19	-0.862753	0.000321365	2.66007	-0.681056
Zcchc10	-0.634716	0.000325861	18.6108	-0.513908
Cops7a	-0.428323	0.000325861	34.3949	-0.364188
Trank1	0.935828	0.000331051	0.416931	0.73695
Fnip2	1.1247	0.000332082	0.436264	0.891131
Ptbp1	-0.539362	0.000332668	188.933	-0.445134
Arsb	-2.96584	0.000334085	0.352944	-2.14022
Polr1c	0.507802	0.000335266	185.343	0.422159
Tyro3	0.351923	0.000335508	16.071	0.307271
Mpzl1	0.517681	0.000336549	7.27301	0.429282
Zfp26	-0.398209	0.000339786	11.7794	-0.341629
Smcr8	-0.373006	0.000340249	18.0541	-0.322921
Dhx32	-0.364389	0.000348274	12.2731	-0.316388
Odf2	-0.49984	0.000349482	28.8083	-0.415941
Osgin1	-1.70372	0.000350026	1.85482	-1.3565
Ccl4	0.677078	0.000350066	40.0895	0.542895
Fxyd5	-0.599731	0.000350712	37.7368	-0.487754
Renbp	0.428971	0.000352013	43.1047	0.364061
Gm14403	0.49649	0.000354268	5.37429	0.413346
Srsf9	0.279233	0.000356332	154.194	0.251806
Stard9	-0.788395	0.000357327	1.63884	-0.622669
Glyr1	0.200801	0.000359917	82.8275	0.188606
Tirap	-0.525339	0.000361837	8.20598	-0.433988
Apobec3	-1.387	0.000362606	1.26007	-1.10516
Rpap1	-0.552326	0.000362606	15.2823	-0.45336
H2aw	0.418061	0.000362755	300.579	0.355797
Atf6	-0.303816	0.000365257	26.5041	-0.270599
Dtl	0.190848	0.000365257	50.9679	0.180159
Ewsr1	0.236667	0.000365257	180.731	0.218106
Arid1b	-0.578763	0.000367993	11.8427	-0.472047
Nynrin	-1.57358	0.000371482	0.737733	-1.25241
Foxm1	-0.651319	0.000371761	17.4527	-0.523426
Pacrgl	0.500348	0.000372912	11.0158	0.415563
Ifih1	-1.40534	0.000373321	0.604433	-1.11808
Gdf11	-0.416194	0.000373321	7.24316	-0.354193
Snrnp200	-0.320158	0.000378267	104.158	-0.282839
Pmm1	0.411623	0.000378267	57.3528	0.350742
Prpf19	0.532827	0.000378969	53.9289	0.438767
Eef1g	-0.185448	0.000379756	1230.81	-0.175494
0610012G03Rik	0.533865	0.000379756	31.1699	0.439474
Chchd4	0.349908	0.000380148	79.5083	0.30509
Hdac6	0.336217	0.000382549	14.629	0.294838
Mrpl13	0.358151	0.000382852	185.747	0.31118
Dele1	-0.383157	0.00038495	20.6235	-0.329654
Myo1g	-0.247253	0.000385707	159.242	-0.226453
Chchd6	0.556525	0.000386518	21.4836	0.455438
Hccs	0.416301	0.000386716	23.8682	0.35398
Cmtm7	-0.499662	0.000389937	52.0801	-0.414534
Ptpre	0.569142	0.000397233	2.49359	0.464068
Rap1gap2	0.222748	0.000401323	21.7861	0.206611
Tmpo	0.275238	0.000401323	82.2674	0.248319
Slc16a1	0.289677	0.000404156	94.6894	0.259418
Rnf187	0.419676	0.000407245	122.014	0.356076
Atp5d	-0.401811	0.000410193	319.026	-0.342953
Fbxo45	0.281083	0.000414307	22.1749	0.252735
Taok1	-0.413719	0.00042099	30.1365	-0.351487
Usp15	-0.266082	0.00042099	16.1619	-0.241062
Pole2	0.356916	0.000420992	29.4467	0.309751
Aox4	-1.93052	0.000423634	0.478745	-1.5001
Cenpc1	-0.401225	0.000423979	27.89	-0.342292
Phf8	-0.637189	0.000425832	9.92221	-0.511015
Sec24d	-0.424554	0.000435724	12.0327	-0.35912
Rnf167	-0.488103	0.000437505	11.9418	-0.405024
H3c11	0.553884	0.000438528	249.337	0.451908
R3hdm2	-1.64084	0.000438776	5.68615	-1.29033
Mettl4	-0.423185	0.000438776	8.07675	-0.358054
Olfml2b	-1.6997	0.000438955	0.748348	-1.33382
Sh3rf1	-0.293402	0.000438955	20.5604	-0.261966
Casp3	0.251112	0.000439313	96.5167	0.229187
Mcm8	0.300378	0.000439313	19.4448	0.26726
Pfdn4	0.386868	0.000440602	49.4243	0.331501
Kdelr1	-0.32906	0.000440853	44.3856	-0.288806
Serf1	0.802663	0.000444007	11.2788	0.627289
Lyar	0.259873	0.000448104	167.964	0.236021
Rab39	-1.04192	0.000453151	1.7669	-0.809407
Abcc2	-1.48996	0.000453678	0.708927	-1.17195
Ikbke	-0.387636	0.000454547	17.5569	-0.331855
Nxpe3	-0.459302	0.000456536	8.5744	-0.383828
Atad2	0.214347	0.000459465	91.3858	0.19947
Rufy2	-0.579172	0.000461219	4.37776	-0.468951
Six4	-0.434828	0.000461219	3.96471	-0.366058
Cd53	-0.266154	0.000461399	134.415	-0.24083
Kif4	-0.200507	0.000461399	41.037	-0.187976
Sptssa	0.455328	0.000461399	37.0942	0.380845
Zfp867	0.655754	0.000462286	2.51966	0.522402
Nhp2	-0.209163	0.000464074	221.815	-0.19517
Isg20	-1.97907	0.000466691	1.60609	-1.52132
Zfp839	0.428423	0.000466691	7.46074	0.361301
Pex6	0.346178	0.000470864	26.3043	0.301168
Bach2	-1.10144	0.000471151	5.87966	-0.855282
Lst1	-1.03213	0.000471151	17.5678	-0.79966
Resf1	-0.448314	0.000471151	21.8146	-0.375562
Crbn	-0.326161	0.000471151	19.8778	-0.286305
Kdm7a	-0.481566	0.000473006	5.59404	-0.399396
Spout1	0.316163	0.000478501	54.7118	0.278771
Rnf31	-0.388713	0.000491043	15.7824	-0.332097
Gimap8	-0.358184	0.000492095	16.428	-0.309762
Ctnnb1	0.25996	0.000492095	228.837	0.235813
Rpa1	0.230032	0.000493177	145.567	0.212089
Abr	-0.426046	0.000493259	34.7598	-0.359111
Ect2	-0.217391	0.000494339	40.0111	-0.201821
Cdyl	0.299568	0.000494339	13.2741	0.266161
Zfp319	-0.614878	0.000495178	6.74335	-0.492658
Mrc1	-2.56029	0.000495396	0.318518	-1.85567
Ggt7	-1.11499	0.000495396	1.77668	-0.863709
Bcl10	-0.314344	0.000495396	50.8858	-0.277245
Synj2	0.38633	0.000497405	4.13442	0.330236
Rbck1	-0.285821	0.000497728	65.3401	-0.255695
Mcub	-1.96225	0.000499002	2.12146	-1.50203
Bcl2a1b	-0.384323	0.000499002	142.415	-0.328748
Capn7	0.19379	0.000501206	66.9795	0.182203
Suox	-0.568491	0.000502354	10.7789	-0.460025
Alg1	0.400005	0.000502354	25.3479	0.340081
Cenpv	0.492356	0.000502354	30.3855	0.406381
Ints3	-0.429855	0.000504245	25.8544	-0.361614
Prex1	-0.374338	0.000506049	27.3133	-0.321362
Znhit6	0.289278	0.000507927	23.3294	0.25824
Rdh11	-0.232041	0.000513577	53.0083	-0.2136
Slc26a2	-0.552559	0.000514842	5.80427	-0.448525
Ccdc58	0.397725	0.000515792	72.8857	0.338223
Dcaf15	0.412628	0.000515792	38.0344	0.348998
Parl	0.22575	0.000517537	130.824	0.208512
Wfikkn2	-5.58794	0.000531996	0.534028	-2.68438
Cd70	0.646079	0.000536839	15.3958	0.512722
F9	-0.627993	0.00053961	4.82254	-0.500159
Reep3	-0.471058	0.000543197	10.7722	-0.390415
Hnrnpab	0.311474	0.000543335	628.925	0.274685
Irak2	0.293321	0.000548052	18.2263	0.261024
Mtrr	-0.307269	0.000548786	12.4547	-0.2715
Smad3	-0.699932	0.000549083	4.72655	-0.549348
Lrp1	-0.67617	0.00054947	2.01494	-0.532933
Afp	1.54672	0.00054947	0.819063	1.19941
Zmynd8	-0.462433	0.000551448	22.6248	-0.384101
Nip7	0.359665	0.000558404	75.1828	0.310055
Unc119	0.437047	0.00055899	19.3606	0.365872
Tsr1	0.242126	0.000561305	79.6626	0.221425
Pdcd5	0.340623	0.000572013	200.751	0.295998
Wbp11	-0.528051	0.000572953	61.3929	-0.42994
Arhgap31	-1.43683	0.000574087	0.398974	-1.1118
Scp2	0.339761	0.000574087	17.26	0.295335
Ppp1r2	0.342669	0.000574087	11.9078	0.29747
Tlr4	0.547668	0.000574113	1.53309	0.443552
Sarnp	-0.341651	0.000576858	79.7427	-0.296691
Ppp1r13b	-0.681302	0.000579022	2.88875	-0.535311
Rnf166	0.433877	0.000579022	13.7226	0.363277
Eif4ebp3	-0.778874	0.000584143	9.05845	-0.602564
Itga6	-0.37671	0.000584772	8.41968	-0.322126
Tpp2	-0.302366	0.000584772	58.8008	-0.267543
Ugdh	0.30101	0.000584772	28.9842	0.266526
Gstm1	-1.07684	0.000586246	3.41114	-0.824642
Gtpbp4	0.257362	0.000586246	130.157	0.233245
Ngdn	0.365034	0.000588774	133.501	0.313606
Lrfn4	0.574204	0.000594628	4.92137	0.461356
Ralgps2	0.246095	0.000594683	30.4976	0.224396
Chat	-1.73109	0.000594863	0.987774	-1.32564
Tet1	-1.51099	0.000597708	0.277589	-1.1649
H2-D1	0.459012	0.00059958	89.5643	0.380779
Dgke	0.33328	0.000603057	6.78621	0.290293
Il17rb	-0.493629	0.000606653	14.7726	-0.40505
Ndufb4	0.651846	0.000606829	45.3326	0.514128
Hdac4	-0.598528	0.000607013	4.29276	-0.477684
Ift122	-0.417637	0.000607013	6.44231	-0.351226
Fnbp1	-0.545477	0.000609662	39.9454	-0.441091
Clip1	-0.291037	0.000610118	32.2481	-0.258848
Ubl7	-0.465056	0.000612751	36.905	-0.384804
Msrb2	-2.94273	0.000613333	1.10251	-1.99362
Cct7	0.276449	0.000615234	393.072	0.247764
Ccdc6	-0.453469	0.000615339	35.8378	-0.376557
Wdr82	0.235712	0.000617435	87.3114	0.216081
Sec24c	-0.429854	0.000620459	70.8559	-0.359725
Arhgdib	-0.420456	0.000623505	450.748	-0.352991
Gpsm1	0.395812	0.000623743	8.3501	0.33537
Cd82	-0.382878	0.000632222	41.1311	-0.325992
Tmem209	-0.381588	0.000633285	16.3402	-0.32505
Vash1	0.500672	0.000634314	2.20969	0.40939
Vps8	0.377901	0.000636008	7.13202	0.322362
Tjp3	0.36498	0.000636179	18.5165	0.313037
Bloc1s1	-0.490951	0.000636864	50.4325	-0.402534
Psmd4	0.307511	0.00064574	197.754	0.27092
Srebf1	-0.324286	0.00064866	55.9217	-0.283289
Tnfsf10	-2.71046	0.00065223	0.64605	-1.8748
Arnt	-0.378456	0.000666107	24.923	-0.322455
Myh3	-1.29087	0.000667082	0.649411	-0.986183
AB124611	-0.608815	0.000667156	15.599	-0.482997
Tmem63b	-0.629281	0.000673455	4.63546	-0.496677
Tle5	-0.467888	0.000673455	114.12	-0.385774
Septin2	0.278857	0.000673455	126.497	0.249272
Ebag9	0.356901	0.000681675	17.9496	0.306775
Galnt7	0.254148	0.000681901	37.4779	0.230289
Tg	0.602782	0.000682413	1.13836	0.478482
Comp	-3.57113	0.00068393	0.514152	-2.19745
Mycbp2	-0.535189	0.000684702	55.1007	-0.432282
Hmgn3	0.41176	0.000692748	31.1723	0.34591
Dhcr7	-0.427343	0.000694153	23.2687	-0.356926
Wdr62	-0.703715	0.000696077	7.5951	-0.54621
Pum3	0.223295	0.000699336	61.8906	0.205869
Smpd1	-0.456403	0.000700435	9.11931	-0.377288
Pfdn2	0.363122	0.000700712	38.9195	0.311069
Grk5	-0.394189	0.000701761	10.5558	-0.333296
Ublcp1	-0.581604	0.000710637	8.71353	-0.463387
Extl3	-0.319432	0.000710637	22.5458	-0.279259
Dnajc21	0.291353	0.000710637	65.928	0.25846
Satb2	-1.46212	0.00073209	1.49686	-1.1105
Zc3h8	0.50919	0.000733539	9.15947	0.41346
Nfe2l1	-0.217201	0.000734436	45.6021	-0.200852
Homer3	0.536216	0.000734609	5.39475	0.431978
Naa30	0.388026	0.000739705	27.7934	0.328519
Rnf149	0.282541	0.00074129	26.771	0.251688
Vps25	-0.313365	0.000743602	51.1015	-0.274585
Bag2	0.275406	0.000743602	41.5841	0.246288
Helz2	-0.496081	0.0007444	17.0128	-0.404195
2810025M15Rik	0.428705	0.0007444	59.2402	0.357224
1110065P20Rik	0.608087	0.000747094	20.1095	0.480364
Fundc1	-0.495095	0.000747755	9.70258	-0.403444
Lbh	-0.42579	0.000750329	20.4167	-0.355093
Fbxo7	-0.373494	0.000751402	5.86254	-0.318015
Chordc1	0.236269	0.000751402	104.696	0.216023
Hpgds	-0.36005	0.00075148	16.0028	-0.308384
Wrap73	0.41844	0.00075148	20.7842	0.349883
H2ac7	1.12406	0.000757937	27.4392	0.847397
Tenm4	-0.948614	0.000763345	0.654436	-0.714512
Dtnbp1	0.280771	0.000766858	58.5413	0.25021
H3c1	0.564619	0.00077173	220.664	0.45047
Rps15	-0.393102	0.000774423	2468.69	-0.331735
Mthfsd	-0.365328	0.000794413	8.32573	-0.31181
Cacnb3	1.43439	0.000794413	0.412202	1.08238
Cabin1	-0.544989	0.000795984	27.9707	-0.436716
Dlg1	0.241935	0.000799	27.9485	0.220313
Saraf	-0.541502	0.000800053	10.5603	-0.434265
Nxpe4	-1.35338	0.000802643	0.949071	-1.02039
Cyp4f18	-0.46228	0.000804884	20.7713	-0.379861
H2-Aa	-0.310676	0.00080809	759.85	-0.272195
Dcun1d5	0.377329	0.000811957	82.6547	0.320194
Bbs12	0.781072	0.000813856	2.75472	0.594206
Rps6ka1	-0.234896	0.000818586	126.543	-0.214718
Cercam	-0.60961	0.000828419	6.58425	-0.479416
Fnbp1l	-0.335831	0.000837454	19.7689	-0.290312
Cnot7	0.31196	0.00084224	28.6296	0.272942
Retsat	0.370021	0.000844299	15.5517	0.314731
Ccdc63	-1.48432	0.000846038	1.6643	-1.11355
Actr1b	0.254424	0.00085762	79.8002	0.229795
Notch2	-0.532593	0.000868079	8.86553	-0.427045
Eppk1	-1.45423	0.000877709	0.258141	-1.08841
Madcam1	-0.352303	0.000879297	58.6979	-0.301851
Ankrd52	-1.14558	0.000898245	15.6044	-0.854138
Klc1	0.220959	0.000898245	38.2199	0.20344
Tamm41	0.317208	0.000899217	40.9041	0.276454
Wdr60	0.425601	0.000902937	5.46953	0.353256
Pmvk	-0.368084	0.000906763	45.6858	-0.31287
Gpr174	0.36284	0.000906763	11.4486	0.309149
Sgms1	0.451599	0.000906763	4.03258	0.371204
Ogfod1	0.323247	0.000907227	10.2719	0.280778
Phtf1	0.259344	0.000917287	27.2663	0.233351
Sgip1	0.836197	0.000918788	0.714342	0.627898
Icosl	-0.680369	0.000919456	3.09701	-0.523946
Pxmp4	-0.658656	0.000919481	9.04441	-0.509677
Ccng2	-0.381753	0.000923969	15.8944	-0.322368
Triobp	-0.382022	0.000924495	5.59055	-0.32255
Ddx27	0.258282	0.000925467	148.09	0.232503
Suv39h1	0.206269	0.000935249	42.7638	0.191484
Lsm14a	-0.293484	0.000939189	73.0102	-0.25886
Btbd2	0.344552	0.000943606	16.7924	0.295858
Rnf2	0.313539	0.000945927	35.8153	0.273511
Rgs3	-1.26049	0.000947762	0.58553	-0.937304
H2ac12	0.636526	0.000953052	121.987	0.494354
H3c10	0.794958	0.00097457	69.6145	0.598036
Glt8d1	0.441655	0.000974849	7.32251	0.363576
Smco3	-2.16906	0.000978907	0.999769	-1.52735
H4c2	0.51205	0.000984077	614.154	0.411364
Pgam5	0.369038	0.000986076	46.503	0.312931
Stap2	-1.07504	0.000986364	1.87627	-0.795455
Fcrl1	-0.291394	0.00099156	31.8303	-0.25708
Sidt2	-0.568748	0.000992588	38.3084	-0.449009
Serpinb6b	-0.339743	0.000999537	71.0016	-0.292064
Pabpc4	-0.191354	0.000999537	149.642	-0.179087
Ppm1g	0.219834	0.000999537	233.044	0.202285
Cln3	-0.543447	0.00100761	7.53428	-0.431977
Sorl1	-0.382292	0.00101477	43.6718	-0.322012
Zfp710	-0.401583	0.00102705	10.5401	-0.335367
Ighv1-53	-0.395899	0.00103029	1987.2	-0.331387
Galnt10	0.769641	0.00104738	1.05711	0.578958
Gnl2	0.230231	0.00106344	95.4314	0.210377
Arpc5l	0.307494	0.00106344	168.589	0.268542
Prxl2c	-0.494025	0.00106388	7.01728	-0.398173
Mavs	-0.482117	0.00106388	21.0959	-0.390143
Gcdh	0.327759	0.00106726	17.6872	0.283122
Tubb4b	-0.260867	0.00106906	306.732	-0.233983
Clec5a	-3.9708	0.00107012	0.431535	-2.10319
Mrpl3	0.246399	0.00107359	59.1763	0.22292
Drg1	0.273961	0.00107473	180.393	0.243807
Ndst1	-0.544548	0.00108017	9.90057	-0.431563
Tmsb10	-0.354026	0.00108017	328.784	-0.301689
Wdr3	0.236185	0.00108017	77.9036	0.214986
Spc24	0.340702	0.00108017	44.3731	0.29227
Pdk1	-0.347461	0.00109318	9.75677	-0.296978
Ccdc102a	0.408538	0.00109585	14.1345	0.339582
Gpr52	-1.43855	0.00109855	1.6775	-1.0556
Selenot	0.33829	0.00109951	92.2108	0.290434
Tnni1	-1.59422	0.00110688	1.6513	-1.16286
Foxn2	0.241803	0.00110688	16.5431	0.219274
Gas2l3	-0.451205	0.00110873	5.29249	-0.368659
Tada3	-0.464663	0.00111257	13.3076	-0.37774
Spice1	0.608104	0.00112207	3.33826	0.472379
Mrps22	0.360668	0.00112351	74.2102	0.30608
1700010I14Rik	-2.84025	0.00113038	0.935883	-1.78977
Ssbp4	0.388747	0.00113038	37.7501	0.325608
Snx25	0.312488	0.00113184	14.8598	0.271801
Erbin	-0.245182	0.00113193	74.5704	-0.221807
Ifnlr1	-2.04019	0.00113294	0.366227	-1.43179
Kif7	0.299724	0.00113319	12.5619	0.262542
Large2	-1.79886	0.00113806	1.07535	-1.29087
Dctn1	0.210874	0.00113806	30.4641	0.1948
Gab2	-0.828997	0.00113828	1.67803	-0.615094
Tmsb4x	0.375421	0.00114018	1705.62	0.316251
Gbp9	-0.584457	0.00114023	2.07054	-0.456633
Txnip	-0.261151	0.00114301	42.9718	-0.233932
B3galnt2	0.307158	0.00114386	31.0771	0.267874
Pigq	-0.43454	0.00114736	20.4919	-0.356885
Gm37065	0.662269	0.0011496	16.1443	0.50657
Eloc	0.30722	0.00116089	54.8636	0.267844
Naip6	-1.22177	0.00116497	0.540351	-0.892532
Gm20300	-0.780142	0.0011684	2.52528	-0.582001
Aamp	0.345955	0.0011684	161.553	0.295424
Rassf3	-0.403394	0.00117143	16.5954	-0.335352
Gpr162	0.510324	0.00117143	5.26581	0.407525
Ankrd6	0.920297	0.00117143	0.735172	0.675455
Pi4k2b	0.353532	0.00117917	13.1932	0.300678
Grcc10	0.466221	0.00117917	101.081	0.377989
Prelid1	-0.244379	0.00117954	283.526	-0.221041
Pnn	0.234143	0.00118412	86.0447	0.21311
Rhog	-0.691797	0.00119424	22.9437	-0.524421
Ckap5	-0.191091	0.00119424	92.8891	-0.178552
Rpp40	0.318645	0.00119451	16.4564	0.275885
Ascc2	-0.401147	0.00119817	36.3919	-0.33358
Pus1	0.33108	0.00120113	55.5853	0.284709
Cars	-0.191395	0.00120738	56.8183	-0.178783
Ttyh3	-0.846552	0.00120757	5.44786	-0.62429
Srsf6	0.178569	0.00121814	153.338	0.168064
Ube4b	-0.649389	0.00122036	29.5372	-0.496807
Snx10	0.304694	0.00122392	25.2479	0.265724
D3Ertd751e	0.536865	0.00124258	4.49247	0.42404
Mrps9	0.276654	0.00124513	75.6396	0.245168
Rab3il1	1.90787	0.00124628	0.162753	1.34107
Man1b1	0.231556	0.0012495	47.6276	0.210941
Des	-0.912809	0.00125181	1.99179	-0.667251
Trmt6	0.195402	0.00125294	46.9698	0.182016
Lmtk2	-0.478096	0.00125938	10.456	-0.385063
Tsc22d2	-0.347421	0.00126246	10.5619	-0.295903
Morc2a	-0.236683	0.0012662	39.192	-0.214883
Gm32200	-1.94078	0.0012691	0.725343	-1.35639
Arhgdia	-0.524429	0.0012691	191.715	-0.415522
Plaa	0.215989	0.00127477	41.9383	0.198618
Bcl7c	0.318208	0.00127477	7.26406	0.275191
Chst15	-2.24211	0.00127911	0.3967	-1.51027
Pced1b	-0.452457	0.00128041	17.734	-0.367687
Rnf26	-0.755472	0.00128257	15.3516	-0.562828
Smim19	-1.31518	0.00128462	2.76646	-0.951594
Ccdc85c	0.294402	0.00128518	26.9426	0.25801
Pfkm	0.320635	0.00128777	13.7811	0.276847
Gpm6a	-5.37926	0.00128778	0.444759	-2.00677
Tarsl2	0.441321	0.00128778	6.55493	0.360102
Gnb1l	0.56395	0.00128778	3.77864	0.440863
Sigmar1	-0.424754	0.00128918	35.4727	-0.348898
Pus3	0.316789	0.00129937	26.6712	0.274047
Hadhb	0.271762	0.00130064	42.2368	0.241336
Arpc5	0.286526	0.00131156	113.121	0.252169
Rhbdf1	0.457603	0.00131286	13.6636	0.370789
Islr	-2.09727	0.001318	0.690085	-1.43246
Dek	0.306283	0.00131895	162.217	0.266443
Gjb5	3.18017	0.00132242	0.10226	1.83758
Hmgn1	0.271091	0.00132293	436.909	0.240764
Hmox2	0.234374	0.00133024	50.238	0.212929
Cdk9	0.35398	0.00133024	35.2144	0.300066
Tbc1d10a	0.418529	0.00133713	34.1873	0.344291
Rbms2	-0.933582	0.00133872	4.62225	-0.677838
Rbbp7	0.183524	0.00134484	374.011	0.172053
Slc8b1	-0.754019	0.00134593	3.41087	-0.560176
Dennd4a	-0.389417	0.00134593	32.8775	-0.324407
Mtch1	0.333258	0.00134702	68.1441	0.28547
Eci2	0.386975	0.00134702	54.0905	0.322719
Amdhd1	-1.07194	0.00135129	1.51102	-0.773125
Prmt1	0.343404	0.00136249	246.57	0.292508
Kank2	0.623925	0.00137074	2.52168	0.477725
Sat1	0.386548	0.00137359	21.6853	0.322259
Fam98a	0.226627	0.00137961	34.324	0.206791
Wdr43	0.215697	0.0013848	198.007	0.198169
Dusp12	0.43694	0.00139254	31.1278	0.356229
Rp9	0.314419	0.00141208	62.7433	0.271871
Dclre1a	-0.405195	0.00141447	7.58389	-0.334689
Polr3b	-0.249319	0.00141447	23.677	-0.224185
C2cd3	-0.642524	0.00142313	14.2624	-0.488537
Nagpa	0.342	0.00143921	28.5427	0.291163
Fam167a	-0.598432	0.0014449	9.21131	-0.460508
Atf6b	-0.412174	0.00145408	32.256	-0.339139
Magohb	0.468834	0.00145557	28.9691	0.376902
Scml4	-0.66934	0.00146125	1.87444	-0.504629
Rnf44	-0.80179	0.00146169	7.16335	-0.587631
Selplg	-0.449542	0.00146965	19.3163	-0.36401
Nr2f6	0.559959	0.00147085	14.9624	0.435755
Cul7	0.231663	0.00147427	34.3265	0.210524
Blvra	0.441409	0.00147756	26.3136	0.358528
Abcc4	-0.358669	0.00148589	24.0585	-0.302477
Jade2	-0.418219	0.00151983	40.8517	-0.34274
Rnf216	-0.367645	0.00151983	21.8798	-0.308479
Arhgap15	0.343765	0.00151983	11.6187	0.292012
Cdc42	0.229722	0.0015205	150.556	0.208932
Cep97	0.377031	0.00152383	4.39922	0.314867
Dhx8	-0.204123	0.00152728	52.0183	-0.188691
H4f16	0.770357	0.00153734	413.686	0.565979
Mycbpap	0.990087	0.00153734	0.802437	0.708878
Ap1g1	-0.497764	0.0015421	28.2774	-0.394987
Mbip	0.284724	0.00154498	39.8705	0.250075
Zpr1	0.247123	0.00154859	40.5812	0.222207
Atcay	2.01066	0.00154995	0.141678	1.35715
Trpm1	-0.43754	0.00154999	4.58711	-0.355379
Ucp2	-0.599787	0.0015512	143.831	-0.459749
Csrnp2	0.520222	0.00155354	3.03701	0.409328
Gm5535	-2.27806	0.00155703	1.01416	-1.48125
Dennd1c	-0.636001	0.00155703	9.13195	-0.482155
Gpr34	-0.446901	0.00155703	17.5554	-0.361509
Mtbp	0.226778	0.00155703	25.6948	0.206561
Paics	0.249722	0.00155703	223.584	0.22414
Atg101	0.396427	0.00155703	35.7153	0.327777
Lztr1	0.321455	0.00155999	29.9522	0.276214
Mxd1	-0.627365	0.0015687	2.75016	-0.47659
Chek1	0.239814	0.00157389	29.7595	0.216577
Lemd2	0.363206	0.00157487	14.9455	0.305093
Memo1	0.274411	0.0015838	45.1513	0.242418
Rasa2	-0.302003	0.00159039	16.228	-0.262331
4930402H24Rik	-0.574415	0.0016096	2.07494	-0.44302
Pld2	-0.575472	0.00161507	2.56392	-0.443612
2610001J05Rik	0.449375	0.00163247	10.2526	0.362543
Dusp11	-0.428179	0.00164782	25.8093	-0.348442
Smarcd3	-1.25998	0.00165309	2.55831	-0.889583
Lrp10	-0.390789	0.001659	58.6617	-0.32339
Ccar1	-0.223049	0.00166041	92.7563	-0.203477
Mgat5	-0.412126	0.00166621	16.8481	-0.337639
Ccr2	1.59591	0.00166984	0.1873	1.11007
Fam92a	0.400897	0.00166995	20.7366	0.330103
Jak3	-0.407427	0.00167017	16.7625	-0.334465
Zfp992	1.52031	0.00167078	0.345232	1.06213
Serpinb9	-0.351749	0.0016741	11.1519	-0.296761
Enkd1	0.423194	0.00168183	21.0941	0.344877
Myo7a	-0.283199	0.00168789	17.8964	-0.248522
Cxcr6	-1.81199	0.00169152	1.66205	-1.23507
Hp1bp3	0.145547	0.00170339	46.1206	0.139224
Dok4	0.902642	0.00171163	1.66631	0.645186
Sash1	0.384147	0.00172014	5.42391	0.31856
Ptcd3	0.226983	0.0017215	86.8645	0.206428
Nmt2	0.333448	0.0017215	9.85573	0.283937
Otud6b	0.255791	0.00172756	47.4561	0.2283
Gpn1	0.327024	0.00173206	27.3429	0.279433
Smarce1	0.217782	0.00173483	60.0515	0.199225
Pno1	0.277641	0.00173483	111.185	0.244356
Fam122a	-0.482763	0.0017461	17.9097	-0.383318
Mmp15	1.29938	0.00175502	0.381202	0.910577
Carmil3	-0.551677	0.00175921	2.45928	-0.426953
Sco1	0.339674	0.00176193	8.50573	0.288068
Nsd1	-0.290298	0.00177764	12.526	-0.25337
Ssh2	-0.586678	0.00177827	13.3248	-0.448477
Zfp110	-0.27111	0.00177827	27.3442	-0.239481
Ubr7	0.256508	0.00178578	45.5593	0.2287
Zfp428	0.529991	0.00179474	12.7697	0.412952
Sf3a2	-0.694996	0.00179532	45.2589	-0.514294
Cd200r2	0.463932	0.00179871	7.37313	0.370709
Wdr74	0.369591	0.00181004	113.389	0.308261
Kcnn4	0.457973	0.00182759	13.0766	0.366644
Mki67	-0.504617	0.00183124	166.667	-0.396553
Igkv10-96	-0.404352	0.00183309	1261.73	-0.33142
Ppil2	0.250401	0.00183309	65.3288	0.224041
Ruvbl2	0.224045	0.00183678	218.426	0.203953
Cc2d1b	0.23059	0.00185249	32.4616	0.208984
Ubac1	0.296489	0.00185283	29.0857	0.257559
Rap1gds1	-0.437708	0.00186306	21.2688	-0.353194
Arl13b	0.389744	0.00186614	6.57215	0.32151
Zcchc7	-0.443469	0.00187442	21.4957	-0.356871
Scamp2	-0.397186	0.00187925	32.9362	-0.326396
Tkt	-0.261177	0.00189086	547.757	-0.231921
Pycr2	0.421559	0.00189086	63.8605	0.342435
Tmem30a	0.296026	0.00190555	44.1755	0.257075
Snx18	0.359038	0.00190555	6.81932	0.30068
Hsp90b1	-0.145115	0.00192345	1252.11	-0.138725
Atf7ip	-0.752799	0.00194608	14.9307	-0.546549
Por	-0.325655	0.00194608	38.7365	-0.277699
Habp4	-0.807534	0.00194861	2.73464	-0.579579
Slc6a6	-0.447602	0.00194861	27.3665	-0.359037
Ikbkb	-0.370222	0.00194861	12.3502	-0.308041
Fam91a1	0.194371	0.00194861	75.3641	0.180273
Afg3l2	0.211654	0.00194861	60.4877	0.194093
Edc4	-0.324172	0.00195359	29.5335	-0.27663
Tuba1a	-0.408999	0.00196432	125.441	-0.333733
Rpl7l1	0.27416	0.00196659	136.027	0.241231
Traf3ip2	-0.399449	0.00196971	12.2839	-0.327394
Ergic2	0.284311	0.00199305	35.3348	0.248482
Cpeb3	-1.12831	0.00199323	0.454528	-0.784067
Chd2	-0.378813	0.00201191	24.4439	-0.31349
Msi1	1.05538	0.00201736	2.39744	0.735002
Selenoh	0.404128	0.00204243	198.16	0.330121
Bag1	0.203804	0.00204407	171.22	0.187752
Syt6	-6.0315	0.00205247	0.23849	-1.53459
2610037D02Rik	-0.597323	0.00207205	4.03819	-0.451493
Evc	-1.97264	0.00208239	0.498958	-1.27954
Mrm3	0.301632	0.00208988	34.9102	0.260515
Tram2	-1.32788	0.00209089	6.51821	-0.911571
Ptpn6	-0.196444	0.00209089	429.63	-0.1818
Pex12	-0.542996	0.00209206	8.26667	-0.418135
Mxra8	0.467745	0.00209298	8.06953	0.370989
Stt3a	-0.13287	0.00210799	69.2759	-0.127803
Cebpb	-4.13129	0.00211125	0.797495	-1.72916
Casp9	-0.346483	0.00211733	12.2736	-0.29132
Fkbp15	-0.293327	0.00211897	19.9223	-0.254571
Csf1	-0.572362	0.00212127	5.10626	-0.435783
Stx12	0.266135	0.00212956	25.4385	0.235035
Nol6	-0.446933	0.00213723	30.8611	-0.357374
Stra6l	-0.864857	0.00213844	3.18952	-0.610425
Gm10451	0.31136	0.00213844	53.2672	0.26715
Aldh6a1	0.442374	0.00213844	5.09402	0.354418
Ube2q1	0.193927	0.00213891	44.5598	0.179711
Hmgcl	0.311667	0.00214375	19.4275	0.267341
Rwdd1	0.338205	0.00214375	80.8127	0.285578
Inpp5e	-0.38594	0.00214436	6.96197	-0.317567
Mrgbp	0.283363	0.00214436	28.8045	0.247407
Hira	0.328802	0.0021751	41.9685	0.279058
Brcc3	0.252623	0.00218331	16.6371	0.225001
Inpp4b	-0.329897	0.00218439	6.65871	-0.279773
Depdc1b	-0.397239	0.00219688	10.2705	-0.32477
Arid3b	-0.592915	0.00220386	16.9448	-0.447264
Arhgef6	-0.176756	0.00220386	93.2886	-0.165575
Pnpla2	-0.493054	0.00221261	11.9945	-0.386046
Phf23	0.296651	0.00221261	42.3392	0.25665
Cacybp	0.30144	0.00222186	189.745	0.259984
Hoxb6	-3.31166	0.00223877	0.746577	-1.64199
Aprt	0.447687	0.00223962	299.617	0.357182
Kdm3b	-0.341877	0.00224384	22.8208	-0.287712
Rem1	0.708079	0.00224384	3.78454	0.514806
Sap30	0.460411	0.00224419	33.665	0.365237
Zfp280c	-0.404133	0.0022451	12.6785	-0.329018
Slc31a1	-0.358699	0.00224702	26.2589	-0.299003
Anp32e	0.172332	0.00225385	108.625	0.161845
Son	-0.384783	0.00227113	127.576	-0.316216
Cdca8	-0.283352	0.00227314	118.75	-0.247087
Leprotl1	-0.979284	0.00227384	2.54144	-0.67786
1110059E24Rik	0.355017	0.00227934	54.5334	0.296411
Ifitm1	-0.802961	0.00228207	6.18592	-0.569971
Dus3l	0.279802	0.00228218	42.5891	0.244526
Fdxr	0.315305	0.00228218	29.7095	0.269418
Zfp760	0.747065	0.00228218	1.433	0.536955
Zfp777	-0.362562	0.00230026	13.5643	-0.301361
Ccdc141	5.45439	0.00231615	0	1.547
Cd28	0.475106	0.00232601	22.2975	0.373943
L2hgdh	0.298957	0.00234257	16.9538	0.257917
Cct6a	0.236547	0.00234339	515.352	0.212712
Etnk1	-0.215739	0.00234802	40.5439	-0.19677
Btbd10	0.286917	0.00235289	17.1689	0.249422
Git2	-0.518507	0.00237825	13.9762	-0.400493
Sirt3	0.59118	0.00239056	7.71339	0.444201
Marf1	-0.431781	0.00239107	27.8347	-0.346108
Ighg2c	-0.665891	0.00239325	13.1209	-0.488019
Slc25a33	0.404959	0.00239897	23.5374	0.328792
Rapgef2	-0.526744	0.00240871	3.00478	-0.40527
Mtmr7	2.33607	0.00240871	0.0898328	1.39081
Fam204a	0.318671	0.00241178	25.7973	0.271359
Galc	-0.618018	0.00241354	3.48576	-0.45973
Map1lc3b	-0.339364	0.00241354	28.6457	-0.285403
Trappc6a	0.447806	0.00241354	42.2189	0.356151
Smyd5	0.302352	0.00241752	60.5547	0.260074
Ska3	-0.236047	0.00241764	39.9412	-0.212212
Dgcr2	0.22341	0.00241764	30.9759	0.202603
Tsc22d3	-0.619038	0.00241976	3.38056	-0.460218
Hook3	-0.322473	0.00244887	6.5851	-0.273833
Eef1aknmt	0.248124	0.00244887	24.3538	0.22118
Guf1	0.323084	0.00244887	12.5862	0.274253
Phf12	-0.483602	0.00247718	18.8916	-0.378195
Sf3a1	-0.391329	0.00249646	62.7055	-0.319477
Sclt1	0.397294	0.00249646	9.09634	0.323355
D930048N14Rik	-1.2181	0.00249735	1.09991	-0.822084
Med13l	-0.77663	0.00249769	13.7945	-0.550571
Dcaf12	-0.279903	0.00249769	33.5392	-0.244111
Dnm1l	0.200755	0.00249769	57.695	0.184811
Pdxp	0.381138	0.00250568	19.0114	0.312771
Mettl2	0.258973	0.0025065	29.7029	0.229041
AI662270	0.286439	0.00253772	336.75	0.24865
Dmac1	0.324252	0.00254616	60.4534	0.274764
Tyw5	0.477658	0.002549	12.3201	0.374018
Atmin	-0.425449	0.00256804	7.31064	-0.341099
Skida1	-1.65405	0.00259344	0.652375	-1.07584
Suds3	0.235044	0.00259438	70.1699	0.211206
Pias1	-0.488635	0.00261541	9.96488	-0.380398
Abhd4	-0.48654	0.00261858	12.0467	-0.379083
Pinlyp	-0.658582	0.00262642	14.0762	-0.480874
Zfp35	-0.375132	0.00265305	16.1287	-0.308295
Utp18	0.297843	0.00265305	72.2694	0.256371
Vps18	-0.304201	0.00267016	18.8577	-0.260731
Scn5a	-0.384233	0.00267037	4.803	-0.314147
Psmc4	0.290456	0.00267037	218.195	0.251186
S100a10	0.334389	0.00267488	186.238	0.28124
Tec	-0.187036	0.00268004	71.6977	-0.173635
Nsg2	0.979893	0.0026816	0.481698	0.667495
Wbp4	0.237408	0.00273729	41.8274	0.212788
Iars	-0.570001	0.00273992	80.5281	-0.428379
Pvalb	1.61256	0.00274359	0.935094	1.04444
Csrnp1	-0.450694	0.00274426	6.08491	-0.356122
Bhlhe41	-0.467533	0.00274833	34.1265	-0.36656
Nubp1	0.286716	0.00274881	82.0728	0.248397
Usp1	0.219229	0.00275223	95.4017	0.198985
Jaml	-0.823472	0.00275476	1.86441	-0.57336
Ikzf3	-0.388276	0.00275476	55.0343	-0.316419
Arhgap39	-0.492895	0.00275799	6.15588	-0.382048
Kras	0.266342	0.00276573	24.258	0.233912
Ttc39b	-0.371898	0.00277676	5.15198	-0.305699
Nsmaf	-0.213075	0.00277676	40.4866	-0.194203
Bak1	-0.55703	0.00278743	27.6189	-0.420273
U2af2	0.313053	0.00278977	225.375	0.266484
Aopep	-0.341971	0.00279958	4.11173	-0.28592
Igf2bp2	-4.7355	0.00281627	0.266417	-1.50835
4921525O09Rik	-4.65825	0.0028247	0.283603	-1.51441
Lgalsl	0.304309	0.00283717	16.0419	0.260392
Sp140	-0.266138	0.00284086	95.8442	-0.233631
Mpp6	0.256623	0.00284509	72.4846	0.226762
Serf2	-0.274961	0.0028608	38.0468	-0.239882
Mapkap1	0.224683	0.0028608	26.4234	0.203023
Csnk1g1	-0.385814	0.00287933	9.83797	-0.314341
Rcn2	0.401254	0.00288151	20.4875	0.324228
Tctex1d2	1.31414	0.00288151	1.61008	0.865982
Cables2	-0.472881	0.00288234	29.1861	-0.369016
Specc1l	-0.210064	0.00288234	31.6001	-0.191749
Gnl3	0.21479	0.00288234	312.907	0.195412
Tiam2	-0.453979	0.00290648	7.68535	-0.357243
Lrpprc	0.159231	0.00290709	89.6347	0.150406
Sae1	0.229853	0.00291077	114.351	0.206871
Chd1l	0.327135	0.00291278	10.1287	0.275671
Synrg	-0.436867	0.00292284	11.3244	-0.346505
Hist1h2an	0.488208	0.00292892	200.862	0.378076
Paip2	0.21829	0.00293036	74.1133	0.198052
Wdr92	0.319483	0.00293036	23.9664	0.270469
Tnrc6b	-0.556926	0.00294692	10.809	-0.418866
Themis2	-0.57346	0.00296064	16.5904	-0.428385
Rint1	-0.3136	0.00296064	14.2344	-0.266414
Ankrd28	0.257573	0.00296836	39.6884	0.227239
Sgta	-0.304713	0.00297078	61.2605	-0.260334
Aifm1	0.266802	0.00297078	46.0459	0.233862
Sema4d	-0.806409	0.00297114	25.3541	-0.559768
Sin3a	-0.417852	0.00297114	34.8235	-0.334322
Ddi2	-0.388636	0.00297322	18.273	-0.315739
Cog2	0.274579	0.00299106	36.592	0.239348
Zbed5	0.518668	0.0029973	3.88773	0.395891
Sinhcaf	0.3931	0.00299975	9.4755	0.318494
Troap	-0.57412	0.00300993	13.1841	-0.428289
Etf1	0.244194	0.00300993	250.149	0.217409
Pif1	-0.288987	0.00301804	14.7396	-0.249384
Ralgps1	-0.81529	0.00302341	1.13592	-0.563887
Smim15	0.287761	0.00302341	41.178	0.248518
Amacr	0.429616	0.00302575	6.5806	0.341427
Hcls1	0.212693	0.00302781	292.512	0.193627
Rnf168	0.208077	0.00303095	27.3858	0.190038
Hnrnpdl	0.210178	0.00303095	135.643	0.191673
Usp47	0.182166	0.00303273	55.295	0.169396
Pnpt1	0.232631	0.00303346	96.9141	0.208782
Pon2	-0.365336	0.00303526	15.6399	-0.300451
Nae1	0.343277	0.00304818	41.9721	0.285979
Adam8	-0.307439	0.003068	18.8068	-0.261941
Ass1	-0.296287	0.003068	45.3082	-0.254309
Mrtfa	-0.720549	0.00307765	6.45187	-0.510045
Camk2n1	-1.4656	0.00307855	0.712761	-0.944199
Ddx1	0.202256	0.00309947	188.971	0.185416
Wdr90	0.286491	0.00309947	13.9378	0.247469
Echdc2	0.322514	0.00309947	24.3691	0.272038
Cacna2d4	-0.955276	0.00311443	1.02999	-0.642357
Yae1d1	0.453464	0.00311568	5.52391	0.355719
Cd68	-0.717485	0.00311631	10.8094	-0.507816
H2-M3	0.400666	0.00311711	21.3465	0.32279
Myh14	0.974037	0.00312251	0.310656	0.653053
Fbxo28	-0.315793	0.00312342	8.21802	-0.267449
Trim24	-0.327627	0.00313417	12.9198	-0.275352
Fbxo10	0.888071	0.00313727	0.621067	0.603001
Irf7	-0.773115	0.00314358	3.06053	-0.538249
Npm3	0.44351	0.00317512	216.971	0.349295
Nrros	0.245161	0.00318764	41.2331	0.217856
Xpo1	0.167013	0.00319632	251.795	0.156796
Zfp574	-0.476626	0.0031964	7.02373	-0.369369
Mark3	0.227671	0.0031964	64.0823	0.204858
Kif1a	1.76709	0.00319887	0.0681365	1.09171
1700027J07Rik	0.821995	0.00321598	3.83402	0.564397
Sis	-3.9524	0.00322982	0.172955	-1.4727
Ms4a6b	-2.13572	0.00323383	0.717446	-1.23801
Gnpda1	-0.356788	0.00323828	21.0365	-0.294239
Pim3	0.317623	0.00325499	23.5215	0.268368
Lasp1	-0.472694	0.00325519	18.4191	-0.366672
Rgs19	-0.34832	0.00326331	39.0595	-0.288649
Ttc37	0.204201	0.00326366	36.8335	0.186792
Man1c1	-0.588154	0.00327926	2.68657	-0.433961
Noxred1	-0.721038	0.00328055	5.88235	-0.507703
Fam102a	-0.792602	0.00328379	2.46332	-0.546968
Eml6	-0.713315	0.00328379	1.0733	-0.503394
Slc12a4	0.338442	0.00328379	8.8492	0.28211
Stub1	0.334595	0.00329669	75.0846	0.279536
9430091E24Rik	-1.01322	0.00331112	1.85619	-0.671579
Grasp	0.536622	0.00332723	4.3127	0.404047
Phtf2	-0.224522	0.00333386	28.0153	-0.202327
Pglyrp1	-2.18457	0.00337137	1.95763	-1.24273
Papln	-1.88999	0.00337137	0.477654	-1.13446
Peg13	-0.782883	0.0033913	2.38065	-0.540205
Ganc	-0.522743	0.00339455	2.76448	-0.395552
Fscn1	-1.51885	0.00341601	0.650725	-0.957009
Med12	-0.614072	0.0034202	18.6076	-0.447345
P2ry10b	0.969519	0.00343747	0.68705	0.643782
Acaa2	-0.391587	0.0034445	35.2704	-0.315835
Cenpq	0.267041	0.00350205	15.5305	0.233147
Eif2b3	0.250949	0.00350702	25.7553	0.221642
Npepl1	0.333116	0.00355386	77.5503	0.277962
Zfhx3	-1.27521	0.0035823	2.90614	-0.816933
Rnmt	0.289934	0.00358454	25.2462	0.248949
H4c1	0.673883	0.00358842	649.566	0.47878
Fryl	-0.534262	0.00359373	20.7056	-0.401048
Angel1	-0.766442	0.00359487	2.15809	-0.528736
Fam107b	-0.165735	0.00359656	99.1894	-0.155531
Mdc1	-0.944295	0.0036092	7.51578	-0.626332
Arsi	-2.60554	0.00364458	0.45077	-1.32646
Phf13	0.502067	0.00364458	4.65345	0.382078
Fkbp11	0.403499	0.00366387	24.0331	0.322564
Hnrnpa1	0.545389	0.00366387	9.94375	0.406965
Id3	0.346228	0.00366488	37.2032	0.286232
Ttc13	0.20685	0.0036757	29.367	0.188514
Ksr1	0.429423	0.00371305	10.3385	0.338361
Zfp318	-0.547823	0.00372661	3.23942	-0.40794
Tbl2	-0.374612	0.00372661	12.6569	-0.304238
Topors	0.210218	0.00372661	44.4787	0.191074
Comt	0.216333	0.00374267	41.4854	0.195736
Abcf1	0.171584	0.0037434	146.805	0.160306
Lpcat1	-0.248908	0.00375033	25.5581	-0.219859
Hnrnpm	0.19182	0.00375997	390.382	0.176666
Rcc1l	0.344629	0.00375997	36.8988	0.284946
Mafk	0.345069	0.00375997	14.424	0.28523
Ppp1r18	-0.483772	0.00376848	14.9494	-0.370663
Wbp2	-0.472523	0.00377079	23.8219	-0.364
Atg9a	-0.511646	0.00377882	5.50807	-0.386863
Spp1	-1.65358	0.00378108	1.48347	-1.00673
Slc39a4	-0.556769	0.00380764	21.4552	-0.412428
Arl2	0.439372	0.00382094	19.5622	0.343937
Tmem260	0.337211	0.00384166	5.47262	0.279936
Fcho2	-0.488467	0.00384876	20.5449	-0.373018
Pmpcb	0.258013	0.00384957	93.3803	0.22625
Nek6	0.256597	0.00386295	19.8402	0.225224
Gpd1l	-0.361809	0.00386906	14.8752	-0.29568
Rpl28	-0.34348	0.00386906	1916.36	-0.283925
Cltc	-0.369141	0.00388238	156.383	-0.300298
Aup1	-0.285204	0.00388469	97.1392	-0.245171
Zfp367	0.315066	0.00389169	17.8274	0.265278
Btbd11	0.216882	0.00391373	21.1667	0.195992
Plxnb2	-0.355623	0.00392301	62.3534	-0.29159
Mon1b	-0.355766	0.00392539	9.26898	-0.291672
Cers2	-0.513967	0.00392703	53.3145	-0.387355
Foxo1	-0.678059	0.00394163	8.98059	-0.477522
Mtx3	0.335397	0.00395157	6.34616	0.278486
Dmxl1	-0.292257	0.00396165	21.1903	-0.24985
Ubtd2	0.242199	0.00398079	29.3322	0.214716
Coq5	0.209864	0.00399308	40.7983	0.190572
Rps6ka3	-0.328496	0.00399815	11.9038	-0.273889
Txn1	0.328133	0.00400833	415.376	0.27363
Acy3	-1.71644	0.00403172	1.49519	-1.0227
Stxbp2	-0.283098	0.00405275	18.2015	-0.243459
Rhebl1	0.684082	0.0040601	5.92563	0.479641
Ppp2r1b	0.196865	0.00406162	28.4475	0.180439
Kpnb1	0.107781	0.00407185	266.854	0.104646
Abhd14a	0.471751	0.00408274	12.9413	0.362081
Kif11	-0.176297	0.00409442	117.224	-0.163982
Pigz	-0.596328	0.00410184	7.54717	-0.43227
D10Wsu102e	-0.198209	0.00411068	40.2577	-0.181457
Gnas	-0.225241	0.00412469	113.854	-0.202085
[truncated: 16,137 more rows]

## Sheet: Rif1-KO vs WT clone 2
Gene	log2 FC_DESeq2	P (adj)	avg.RPM.ctrl	log2 FC_shrunk
Chrdl1	2.26419	1.7434e-221	7.55911	2.25792
Ighg3	-3.64428	2.70764e-171	76.0525	-3.62558
Cd93	-3.41051	1.18147e-131	20.2877	-3.38894
Ttn	3.16454	7.51928e-130	0.311327	3.14563
Rftn1	1.25163	4.54759e-120	47.7145	1.24535
Irf8	-1.64825	1.35397e-119	126.183	-1.63908
Ighg2b	-2.4605	4.23183e-107	21.4835	-2.44615
Dynlt3	-2.77808	7.28533e-107	40.6187	-2.7604
Cdk19	1.88079	7.28533e-107	5.28717	1.86929
Clstn3	-3.36967	9.30819e-103	11.752	-3.34263
Ptgs1	-3.18146	2.63539e-96	14.6041	-3.15569
Igha	1.0927	1.50082e-94	499.191	1.086
Xpot	-0.980305	3.30369e-94	77.8671	-0.974352
Adap1	-2.2298	1.73663e-93	62.8713	-2.21503
Ets2	-1.44668	2.59837e-93	46.1067	-1.43669
Ppfia2	1.37079	1.67665e-92	10.7197	1.36147
Fmnl3	-2.48265	3.09847e-85	13.9866	-2.46432
Chst10	-2.04911	3.49434e-83	21.7661	-2.03345
Cd200r2	2.1996	6.60234e-80	7.37313	2.18246
Tiparp	1.18538	3.85256e-79	18.0965	1.1765
Sqle	-0.85473	3.63437e-76	136.605	-0.848487
Hepacam2	-1.84818	2.52207e-75	47.6092	-1.83199
Cd83	-1.15595	5.14798e-75	152.224	-1.14688
Avil	-1.43006	4.20492e-74	94.9738	-1.41768
Rrp1b	-1.11226	3.29433e-72	56.3898	-1.10326
Btla	-1.15666	7.8197e-72	84.2894	-1.14717
Zc3h14	0.71667	1.59181e-70	73.6126	0.711527
Cct2	-0.896336	3.32589e-69	531.627	-0.889022
Jdp2	1.33763	4.03549e-69	60.5905	1.32557
Nup107	-1.05208	1.61198e-68	77.0483	-1.04319
Rap1b	-1.10219	4.66023e-68	168.473	-1.09273
Cs	-1.00941	7.90131e-68	131.212	-1.00084
Ddt	-1.43896	9.55033e-68	468.146	-1.42528
Stat6	-1.13079	1.53113e-65	57.1541	-1.12066
Ldlr	-1.25521	3.03592e-65	43.3508	-1.24354
Rgs12	1.83053	3.67265e-62	2.2064	1.81099
Tnfrsf13c	-1.14324	4.24124e-61	103.002	-1.13222
Ncoa7	-1.54955	1.79143e-60	26.746	-1.5326
Iglc1	1.85464	5.65605e-60	342.254	1.83417
Ctnnbl1	1.29663	3.67672e-59	62.7154	1.28313
Slc5a9	2.68777	3.02919e-57	1.52591	2.65656
Plk2	-1.45914	3.17793e-56	29.2826	-1.44232
Hmgcr	-0.702179	3.37197e-55	165.289	-0.695829
Ifi27	1.76649	3.70158e-55	28.3407	1.74507
H2bc21	1.78402	2.61715e-54	5.67538	1.76207
Pecam1	-2.1876	4.14036e-54	11.4297	-2.16215
Ccdc80	-0.918656	1.57193e-53	47.3285	-0.908888
Mars1	-0.929259	1.22709e-52	101.098	-0.919186
Dnah6	1.83223	1.77676e-52	2.39038	1.809
Tspan31	-1.22436	1.78671e-51	74.0777	-1.21002
Lss	-0.863223	2.28008e-50	27.348	-0.853629
Ttc7b	0.95172	3.02126e-50	22.6426	0.940859
Clip2	-1.01488	6.18856e-50	23.2165	-1.00311
Gprin3	5.71052	3.73614e-48	0.224136	5.5733
Alcam	-0.985473	3.91316e-48	71.1227	-0.973664
Maged1	1.27771	1.00817e-46	25.3275	1.26093
St3gal6	-0.986893	1.55335e-46	76.206	-0.974653
Lipg	-1.47173	7.28306e-46	19.565	-1.45083
Iqcg	-1.62263	1.16712e-45	11.8044	-1.59884
Klc1	0.805525	1.19328e-45	38.2199	0.795921
Pde2a	-2.19638	5.50626e-45	11.9705	-2.1655
Gas5	-0.942909	1.62125e-44	570.255	-0.930767
Iglc3	1.49631	3.59852e-44	241.591	1.47409
Cd22	-2.11298	5.15227e-44	57.1942	-2.0823
Cers3	-4.57929	2.61162e-43	6.03623	-4.47398
Tjp3	-1.45877	7.39951e-43	18.5165	-1.43665
Rassf2	-1.02794	1.07856e-42	30.9908	-1.01394
Lat2	-1.32708	1.76327e-42	67.8904	-1.30756
Gbp7	2.14961	5.20196e-42	1.11289	2.117
Pfn2	2.35936	1.63594e-41	2.26894	2.32346
Cand1	-0.913655	1.85749e-41	44.9812	-0.901091
Cd200r1	-2.99388	4.4206e-41	9.74625	-2.94029
Chst3	-1.31196	1.99087e-40	14.2854	-1.29177
Clic4	-0.883814	3.06534e-40	107.21	-0.8714
Ncf1	-0.628645	4.10947e-40	149.916	-0.621394
Serpinb6b	-1.2411	5.72961e-40	71.0016	-1.22219
Prickle1	-1.66133	8.77882e-40	26.1895	-1.63322
Rorc	1.90931	1.41225e-39	2.5901	1.87733
Spata6	1.21949	2.38306e-39	16.3492	1.20073
Tspoap1	1.67587	2.57385e-39	4.01294	1.64715
Vill	-5.44018	4.62801e-39	7.20819	-5.28553
Cldn12	1.62007	2.60639e-38	2.46086	1.59168
Slc1a4	-1.49009	3.16583e-38	22.4894	-1.4645
Nap1l1	-1.09851	3.33517e-38	376.079	-1.08155
Tfrc	-0.816995	3.58743e-38	244.693	-0.805244
Slc25a19	-0.734507	5.41959e-38	157.205	-0.724522
Plau	-1.11592	7.87822e-38	32.7224	-1.09846
Ighg2c	-3.71541	2.51847e-37	13.1209	-3.62644
Oas1a	2.42126	2.55783e-37	2.16265	2.37989
Shmt2	-1.43933	3.29228e-37	213.153	-1.41425
Fabp5	1.02523	1.40157e-36	71.5704	1.00887
Fads2	-1.09533	1.47474e-36	38.0752	-1.07765
Gns	-0.81356	2.67388e-36	58.6853	-0.801271
Nab2	-1.56274	4.48394e-36	22.03	-1.53384
Unc5b	1.60958	1.38896e-35	2.13114	1.57919
Cdk2	-0.880152	3.10736e-35	50.667	-0.866017
Cyp51	-0.702657	4.18991e-35	125.934	-0.692622
Dnajc14	-0.960221	6.01077e-35	21.4637	-0.944334
Ahrr	1.72538	1.25178e-34	1.65774	1.69169
Stat1	0.641036	1.77366e-34	18.6928	0.632293
Sord	1.22304	2.71295e-34	12.2	1.20134
Atg4a	1.16435	2.85375e-34	14.7133	1.14397
Cnot2	-0.734494	8.31827e-34	57.4089	-0.72326
Fam234b	1.84836	9.11751e-34	1.43096	1.81159
Rps26	-1.18318	1.01021e-33	2882.2	-1.16203
Mgat3	1.48273	2.42176e-33	2.13806	1.4535
Cd37	-1.29715	3.02641e-33	39.303	-1.27286
Scd2	-1.21769	9.97537e-33	321.53	-1.19505
Il5ra	0.535556	1.04838e-32	88.0229	0.528505
Os9	-0.822032	1.05734e-32	32.6288	-0.808164
D16Ertd472e	-0.826248	2.01796e-32	21.6023	-0.812154
Mrpl24	-1.06695	2.33751e-32	97.516	-1.0475
Insig1	-0.961723	2.89381e-32	69.7494	-0.944446
Lmo2	-1.57592	6.0768e-32	50.6436	-1.54285
Mon2	-0.77475	7.38197e-32	15.6962	-0.761738
Rdh11	-0.718602	7.91048e-32	53.0083	-0.707086
Naca	-0.782932	1.92999e-31	110.266	-0.769526
Sarnp	-1.06416	3.36484e-31	79.7427	-1.04403
Ppp2r5c	0.556011	5.31638e-31	35.6664	0.54818
1600012P17Rik	3.68807	6.27934e-31	0.564217	3.58186
Ptges3	-0.672532	1.48259e-30	208.813	-0.661809
Herc6	1.39417	2.17712e-30	3.03332	1.36468
Grb10	1.37441	3.73152e-30	2.99492	1.34527
Btg2	0.724999	3.87262e-30	34.5505	0.712648
Pa2g4	-1.07666	5.58005e-30	367.125	-1.0554
Hexim1	-0.783743	5.62236e-30	35.0288	-0.76965
Srgn	-1.04215	6.58806e-30	58.6345	-1.02163
Mef2c	-0.818981	8.26617e-30	58.4315	-0.803827
Syne1	-1.68397	4.57059e-29	1.06934	-1.64464
Gpr183	-1.47962	8.14029e-29	9.5471	-1.44579
Ipcef1	1.12187	1.22943e-28	2.95288	1.09844
Tmed8	0.750936	1.62762e-28	19.8359	0.737094
Fam126a	-0.623103	3.36455e-28	61.9691	-0.612857
Ifit2	1.36696	3.53493e-28	3.24759	1.33597
Slc19a1	-0.977856	7.24828e-28	31.9508	-0.95738
Glipr1	-0.954635	7.64624e-28	215.037	-0.934722
Il7r	2.95092	2.35645e-27	0.56535	2.87217
Tlr4	1.44661	4.23629e-27	1.53309	1.4117
Pik3r3	1.67778	8.06689e-27	0.990996	1.63525
Eml5	1.86746	1.63749e-26	0.599887	1.81984
Rtn4ip1	0.654547	1.67937e-26	32.8064	0.642709
Bex3	1.18527	2.1791e-26	21.1627	1.15797
Fdft1	-0.739256	2.22521e-26	24.9696	-0.724663
Rcbtb2	0.692733	2.98756e-26	22.5111	0.679579
Sc5d	-0.781976	3.10015e-26	65.8193	-0.76591
Vrk1	0.672461	4.22254e-26	34.8063	0.659877
Ccnd2	-2.17035	4.68286e-26	2.72341	-2.11604
Cdca7l	0.933636	5.70933e-26	22.3828	0.912826
Fam13a	2.61989	7.2159e-26	0.565372	2.55216
Mdm2	-0.916698	8.14203e-26	32.6233	-0.896236
Unc13d	-1.85086	9.48115e-26	5.72297	-1.80209
Samsn1	-1.01417	1.13071e-25	34.7164	-0.990902
Rabgef1	-0.894237	1.15299e-25	39.7754	-0.874297
Msmo1	-0.973174	1.24011e-25	96.3779	-0.950977
Dhcr24	-0.829343	1.80003e-25	45.2102	-0.811239
Pym1	-1.0418	1.93261e-25	36.353	-1.01755
Pfkp	-0.741316	2.17691e-25	43.4641	-0.726063
Pld4	0.69073	2.51096e-25	98.7003	0.677142
Ubr7	0.742987	3.02204e-25	45.5593	0.727588
Tmem19	-1.06609	3.62982e-25	11.9203	-1.04088
Tbc1d15	-0.847193	7.22465e-25	28.351	-0.828062
Tnfrsf13b	-0.630501	9.21306e-25	142.53	-0.618559
Akap8	-0.810317	1.10974e-24	58.6479	-0.792252
Casp1	0.710841	1.17475e-24	63.4979	0.696184
Slamf6	0.519655	1.36523e-24	44.4111	0.510517
Wdr60	1.10672	3.84048e-24	5.46953	1.0792
Vash1	1.25886	3.84048e-24	2.20969	1.22641
Bbx	1.45783	3.87568e-24	1.64549	1.41804
Emp1	1.15756	3.96454e-24	13.1851	1.12845
Atxn3	0.657545	4.29188e-24	21.1854	0.644378
Erc1	2.3453	4.66136e-24	0.343282	2.28181
Spta1	2.07543	5.25747e-24	0.509154	2.0181
Brf1	0.69605	5.98714e-24	25.1162	0.68147
Bst1	1.61289	6.75179e-24	4.12884	1.56704
Pik3cd	0.54053	7.18456e-24	53.6934	0.530627
Tmtc4	1.24218	7.18456e-24	3.24778	1.20991
Snw1	0.719068	8.77258e-24	110.376	0.703558
Gm1966	-3.74629	1.15326e-23	1.14537	-3.60312
Tmem229b	-0.734809	2.02204e-23	37.054	-0.71848
Siah2	-0.738573	2.10722e-23	110.418	-0.722092
Setd3	0.578905	3.14104e-23	57.7244	0.567714
Cdk4	-0.85863	3.75073e-23	521.044	-0.837645
Ccdc88c	0.775579	4.51122e-23	12.7492	0.757485
Adssl1	0.875978	5.10976e-23	81.2488	0.854276
Unc13a	-2.00418	6.59897e-23	1.88014	-1.94543
Helb	-0.782222	6.92157e-23	16.7759	-0.763729
St8sia4	-3.01984	7.02579e-23	1.92066	-2.92086
Cpsf2	0.618138	8.21349e-23	63.9345	0.605534
Zdhhc17	-1.0494	8.76862e-23	9.30226	-1.02193
Rnf41	-0.916151	8.8389e-23	15.3332	-0.892867
Lcp2	-1.2456	1.48071e-22	12.0678	-1.21122
Scd1	-1.43657	1.65963e-22	165.812	-1.39461
Mir155hg	-1.33528	1.83359e-22	28.2198	-1.2973
Ncapg2	0.548947	1.93692e-22	52.2514	0.538162
Rasal3	-1.06605	2.47779e-22	30.4018	-1.03747
Myl6	-0.970226	2.69245e-22	318.083	-0.944647
Usp16	-0.565764	2.85085e-22	67.072	-0.554438
Plekha8	0.761886	3.0534e-22	6.26521	0.743615
Prx	0.975512	3.29667e-22	5.08757	0.949651
Eif4ebp1	-1.24131	4.08768e-22	54.1114	-1.20635
Apopt1	0.906965	4.47381e-22	37.8591	0.883219
Serpina3g	0.816999	5.95357e-22	26.9165	0.796361
Tbk1	-0.753249	8.00331e-22	36.8946	-0.734959
Cmah	-1.35661	9.99336e-22	22.5357	-1.3164
Ppp1r15b	-0.446347	1.84741e-21	61.455	-0.437414
Abca13	-1.99403	1.97231e-21	1.87408	-1.93116
S1pr3	-1.64837	2.22589e-21	9.50284	-1.59554
Ifitm1	1.72282	3.10857e-21	6.18592	1.66698
Aars	-0.48022	3.68117e-21	103.756	-0.470426
Ifngr2	-0.611655	3.94116e-21	81.1097	-0.598225
Adamts7	1.24132	3.94116e-21	2.12931	1.20465
Bcl2	-0.780575	4.41148e-21	11.0603	-0.760518
Rrm2	0.477244	5.18024e-21	130.46	0.467441
Arid3a	-0.381371	5.52671e-21	98.5658	-0.373701
Krr1	-0.761819	6.36033e-21	43.1084	-0.74237
Rgs1	-1.04024	9.31458e-21	25.31	-1.01027
Ptk7	0.713079	1.00938e-20	14.8891	0.695453
Pip4k2c	-1.06574	1.52369e-20	14.1206	-1.03455
Gimap6	-0.622527	1.52369e-20	114.255	-0.608307
Nfe2l1	-0.543798	1.53124e-20	45.6021	-0.532103
Aldh6a1	1.13811	1.69739e-20	5.09402	1.10424
Atf4	-0.531607	1.8258e-20	298.412	-0.520198
Ddx24	0.489849	1.90733e-20	79.3882	0.479468
Slc3a2	-0.658154	2.44817e-20	87.4193	-0.642425
Sema7a	-0.639082	2.45412e-20	97.0801	-0.62409
Mark3	0.623641	2.56808e-20	64.0823	0.609209
Sccpdh	0.916947	2.64102e-20	17.3088	0.890675
Ago4	0.690946	2.77385e-20	8.76177	0.673842
Psmc1	0.60657	2.93328e-20	278.821	0.592706
Esyt1	-0.960439	3.29434e-20	44.2689	-0.932435
Nars	-0.45751	3.71149e-20	244.447	-0.447711
Marchf3	1.16807	4.58339e-20	6.52227	1.13226
Sytl1	-3.59393	5.43118e-20	4.66655	-3.43583
Gtf2e1	0.732461	6.07284e-20	13.8579	0.713284
Snx24	2.61173	6.36061e-20	0.838661	2.52253
Gstz1	0.788985	6.98237e-20	15.6474	0.767311
Dscc1	0.888453	7.21402e-20	25.8497	0.862674
Erbb3	-0.948477	9.07956e-20	13.888	-0.920262
Rrbp1	0.536321	1.05914e-19	104.066	0.524304
Ltn1	-0.562038	1.5608e-19	49.3067	-0.549143
Arhgef40	3.17363	1.59181e-19	0.157543	3.04536
St6gal1	-0.711787	2.15734e-19	25.4105	-0.692961
Fam129a	0.738638	2.4756e-19	10.8212	0.718563
Slc2a3	-0.653577	2.51008e-19	20.2352	-0.637173
Bcl2l14	1.39241	2.62259e-19	4.16471	1.34519
Nemp1	-1.11707	2.71105e-19	10.1324	-1.08174
B4galnt1	-1.7995	2.78753e-19	19.0596	-1.73489
Arhgap19	-0.538981	3.42293e-19	40.983	-0.526546
Myg1	0.809593	4.00907e-19	70.1893	0.786119
Atp5b	-0.786253	4.3744e-19	1764.21	-0.763765
Pygl	-3.66139	4.52094e-19	5.43009	-3.48979
Abhd17b	0.790737	5.08381e-19	30.4993	0.767967
Plpp1	-0.955062	5.8283e-19	34.8741	-0.925328
Me1	-2.59993	7.12174e-19	4.24481	-2.50596
Inpp5a	0.71191	7.72562e-19	18.1697	0.692498
Sema3b	1.97669	8.37754e-19	0.677595	1.90473
Dicer1	0.708288	9.33088e-19	22.4795	0.68895
Evi2a	-0.839811	1.11739e-18	35.814	-0.814413
Plaat3	1.58708	1.58456e-18	1.53309	1.52839
Serpina11	3.07279	1.67731e-18	0.64128	2.94518
Arl4a	1.49628	1.77636e-18	1.68033	1.44172
Neil1	-1.87469	1.77758e-18	8.00359	-1.8045
Cct8	-0.480308	1.9541e-18	599.794	-0.46896
Gabpa	-0.507984	1.97892e-18	54.6834	-0.495897
Lars	-0.433839	2.11306e-18	105.825	-0.42364
Sbk1	0.942127	2.28814e-18	4.51079	0.911904
Il2rb	-2.28611	2.37217e-18	3.57162	-2.20281
Gbp3	1.05153	2.48347e-18	5.01081	1.01686
Obscn	1.50397	2.69548e-18	0.19746	1.44844
Ccnd1	0.524909	2.78077e-18	32.0137	0.512231
Pcp4	-4.69303	3.09732e-18	15.638	-4.42418
Amacr	1.07228	3.22393e-18	6.5806	1.03654
Cars	-0.468486	3.40242e-18	56.8183	-0.457278
Ccr4	-3.83497	3.48874e-18	2.89499	-3.63944
Cyth1	0.554653	3.55357e-18	28.0937	0.540963
Ptpn11	0.38063	3.77606e-18	94.7348	0.371727
Anxa4	-0.808112	3.85191e-18	31.1294	-0.78337
Vipas39	0.529454	4.20947e-18	30.4099	0.516499
Slc7a5	-0.806254	5.32914e-18	86.8193	-0.7814
Krt222	0.677019	5.57769e-18	19.011	0.658253
Stard4	-0.677216	6.04122e-18	35.4935	-0.658403
Snn	-0.6121	6.47156e-18	75.2686	-0.596076
Hck	-1.56052	9.08506e-18	14.7512	-1.50041
Litaf	-0.673114	9.08506e-18	87.7167	-0.654295
Nabp2	-1.09786	9.16946e-18	37.535	-1.06006
Atp5j	-0.540943	9.41266e-18	350.158	-0.527352
Syne3	0.563893	1.69265e-17	18.0043	0.549315
Vegfa	-2.30592	1.78217e-17	2.79897	-2.21722
Chd3	0.462123	1.7873e-17	22.847	0.450592
Chac1	-1.24705	2.08592e-17	16.5023	-1.20165
Bcat1	-0.631731	2.17749e-17	35.013	-0.614359
Golga5	0.646656	2.19226e-17	23.7595	0.628619
Akap8l	-0.695934	2.26661e-17	34.7338	-0.675573
Yeats4	-0.773506	2.90691e-17	77.2477	-0.749169
Rap1gap	0.931202	2.90691e-17	12.995	0.899411
Hspa12b	1.2225	3.67825e-17	3.7524	1.17759
Timeless	-0.568553	4.08114e-17	50.4679	-0.553454
Dusp22	1.06875	4.97966e-17	10.2025	1.03049
Lef1	-3.08335	5.75136e-17	2.29105	-2.94263
Dapk2	0.572309	5.77711e-17	38.3901	0.556926
Odc1	-0.579853	6.56567e-17	749.738	-0.564129
Ccr1	0.776816	6.87589e-17	18.8042	0.751752
Ppp3cc	0.640527	7.72197e-17	17.9972	0.622155
Sel1l	-0.582122	1.04209e-16	82.499	-0.566108
Atp5o	-0.57729	1.07706e-16	898.835	-0.56145
Lck	0.583011	1.08886e-16	117.966	0.56694
Bfar	-0.561061	1.282e-16	22.6762	-0.545759
Arntl	0.895016	1.3392e-16	8.62092	0.863593
Hsd17b7	-0.992403	1.56327e-16	8.80067	-0.956341
Nudcd1	0.633273	1.67044e-16	55.2547	0.614843
Lemd3	-0.925336	1.82847e-16	12.3124	-0.892202
Ahcyl2	0.374323	1.972e-16	84.147	0.364663
Adck1	0.924814	2.08339e-16	8.51469	0.891582
Septin10	0.941374	2.20389e-16	8.154	0.90731
Snrnp48	0.597974	2.44115e-16	37.9943	0.580913
Arid5a	-1.09122	2.64299e-16	3.4802	-1.0501
Dst	-1.01226	2.84e-16	8.39138	-0.97467
Rtn4	-0.376807	3.01724e-16	65.6041	-0.366946
Cpsf6	-0.481252	3.8235e-16	60.5174	-0.468138
Trib2	-0.534536	4.1573e-16	40.8959	-0.519676
Sec16b	0.794829	4.28468e-16	6.90924	0.767516
2310039H08Rik	1.28443	4.3535e-16	23.6458	1.23303
Lrp8	-0.743978	4.71396e-16	7.89914	-0.719312
Tcf19	0.745857	4.87394e-16	31.0538	0.721066
Ttc8	1.48476	5.06004e-16	2.5128	1.42189
Ehf	-0.793147	5.37089e-16	32.0032	-0.765743
Zbtb11	-0.587071	5.37532e-16	32.1643	-0.570076
Fut8	-0.808708	5.40556e-16	43.1505	-0.780465
Srebf2	-1.05321	6.03671e-16	67.4108	-1.01287
Pdhx	0.494836	6.55672e-16	46.1696	0.481088
Stard13	0.585464	8.0509e-16	9.31672	0.568335
Zbtb37	-1.07533	8.60675e-16	7.2648	-1.03352
Ppp4r3a	0.487446	8.87313e-16	84.0762	0.473807
Mcm6	0.284794	1.12449e-15	172.846	0.278247
Rcn1	0.707721	1.32628e-15	13.5412	0.684298
Pnpla8	0.536297	1.53388e-15	22.0285	0.520785
Rnf125	-1.57259	1.55942e-15	3.00548	-1.50257
Slc7a7	-0.811307	1.67196e-15	39.4396	-0.781995
Abca1	-0.896264	1.90524e-15	11.4828	-0.862301
Itpk1	0.719324	1.90524e-15	16.2999	0.695009
Pdcd1	-0.713523	2.05962e-15	78.8423	-0.689472
Nt5dc2	0.726105	2.18433e-15	40.6026	0.701314
Ctdsp2	-1.19186	2.29096e-15	18.0845	-1.14289
Ephb4	-0.829256	2.3951e-15	14.4869	-0.798639
Rassf3	-0.912175	2.72647e-15	16.5954	-0.877017
Nlrc5	0.867981	2.85069e-15	7.62047	0.835101
Mybl1	1.82883	3.35059e-15	0.583872	1.74405
Zmat1	1.14585	3.43598e-15	2.9165	1.09868
Iglj1	1.77609	3.52261e-15	145.702	1.69358
Fndc10	1.67051	4.26624e-15	1.75192	1.59285
Cd28	-1.12942	4.28738e-15	22.2975	-1.08277
Gpr68	2.32036	4.28738e-15	0.412447	2.21514
Cyp4f18	0.914314	4.68516e-15	20.7713	0.878458
Ccdc50	-0.910168	4.71507e-15	153.305	-0.874521
Cd5	-0.803791	5.03692e-15	49.1633	-0.773917
Taf2	0.417247	5.27751e-15	39.083	0.405114
Gstt3	-0.941353	5.42169e-15	45.6133	-0.903916
Tnni1	2.02928	5.73711e-15	1.6513	1.93476
Maff	-1.23638	6.07157e-15	7.59315	-1.18342
Idi1	-0.723606	6.57453e-15	20.5341	-0.698109
Arhgap29	0.712251	6.57453e-15	7.01989	0.687405
Antxr2	0.761979	7.59305e-15	11.3901	0.734147
Osgin2	-0.698582	9.18585e-15	24.5385	-0.674262
Morc2a	-0.517954	9.57473e-15	39.192	-0.50221
Morc3	-0.634811	1.27363e-14	35.1028	-0.613749
Aaas	0.581109	1.9054e-14	60.2723	0.562418
Rpl41	-1.12471	2.03987e-14	3285.07	-1.07595
Sel1l3	1.03287	2.1748e-14	5.70711	0.988908
Glrx5	0.699028	2.43513e-14	105.82	0.673934
Lgals1	-0.909462	2.61507e-14	465.901	-0.871909
Pabpc4	-0.402565	2.70559e-14	149.642	-0.390324
Batf	0.702677	2.89724e-14	95.3694	0.677226
Kdm1b	0.494568	2.97904e-14	13.8668	0.479095
Mybpc2	0.993063	3.61028e-14	4.63696	0.950508
C130026I21Rik	0.437417	3.99545e-14	143.246	0.423781
Psat1	-0.494735	4.9866e-14	200.305	-0.478993
Mtch1	0.702441	4.98917e-14	68.1441	0.676554
Osbpl1a	1.14163	6.10976e-14	1.76013	1.09011
Rab5b	-1.20161	6.15755e-14	9.23638	-1.1466
Apoe	0.655063	6.35575e-14	305.67	0.63175
Nxpe3	-0.91994	6.74659e-14	8.5744	-0.88061
2810025M15Rik	0.857662	6.82672e-14	59.2402	0.821965
Phf6	-0.380841	6.82692e-14	50.3088	-0.369068
C1galt1	0.635225	6.96729e-14	26.1861	0.612941
Myo6	-0.927772	7.20855e-14	4.26949	-0.887895
Gbp2	1.51496	7.75242e-14	1.68246	1.43939
Cd7	2.66109	7.96343e-14	0.864772	2.52388
Oxr1	0.707169	8.24089e-14	7.59856	0.680552
Igkc	-0.571992	8.37504e-14	1687.7	-0.552776
Acsl3	-0.54352	9.33812e-14	25.762	-0.525499
Plec	-0.707714	9.61437e-14	12.388	-0.680924
Ppp2r2b	3.22278	9.76474e-14	0.238307	3.0317
Azin1	-0.506325	9.78068e-14	74.8513	-0.48977
Mettl1	-0.922607	9.81104e-14	45.5297	-0.8826
H2-D1	0.901252	1.08855e-13	89.5643	0.862361
Lhpp	1.04128	1.10081e-13	8.24193	0.994371
Ttll7	2.06507	1.12053e-13	0.313963	1.95898
Sod1	-0.615433	1.14052e-13	788.482	-0.593832
Eif4g1	-0.468845	1.20614e-13	276.197	-0.453554
Tmem38b	1.09525	1.30715e-13	4.28372	1.04499
Cbr3	0.736112	1.40316e-13	26.1316	0.707183
Klhl13	1.15867	1.52699e-13	2.62701	1.10444
Por	-0.710169	1.622e-13	38.7365	-0.682736
Megf8	1.49644	1.66397e-13	0.554233	1.42005
Mllt3	0.599575	1.83786e-13	8.38423	0.578449
Akr1c12	-2.46443	1.90937e-13	5.58713	-2.33627
Pdgfa	-1.09579	1.91235e-13	9.23765	-1.04482
Arhgap24	0.532072	1.92203e-13	12.4332	0.514069
Mreg	-0.607222	2.06508e-13	23.8309	-0.585605
Cited2	-0.874399	2.14891e-13	44.0982	-0.836224
Ly75	1.26582	2.22858e-13	1.00213	1.20416
Hip1r	0.490712	2.41038e-13	44.6992	0.474222
H2-Q6	0.797418	2.42962e-13	9.69018	0.763963
Herpud1	-0.649548	2.53311e-13	168.972	-0.625399
Dctn2	-0.620051	2.57707e-13	78.7226	-0.597565
Gpr65	-0.660212	2.94928e-13	35.9233	-0.6353
Irf7	1.38411	3.0076e-13	3.06053	1.31383
Ormdl2	-0.94996	3.05318e-13	28.6569	-0.906692
Usp11	0.570809	3.20118e-13	13.7791	0.550704
Ldlrad4	1.49926	3.273e-13	1.20601	1.42079
Calm1	0.524054	3.31313e-13	169.096	0.50603
Ifngr1	-0.598075	3.37524e-13	37.1244	-0.576553
Dyrk2	-1.04118	3.37855e-13	13.0467	-0.992356
Pgap1	0.815261	3.37855e-13	2.25794	0.780243
Pik3cg	-0.967473	3.65671e-13	16.0655	-0.922865
Agap2	-0.77624	4.39599e-13	13.5032	-0.743477
Rnf122	-1.66921	4.6846e-13	2.51253	-1.57833
Bdh1	-0.748444	4.82752e-13	30.847	-0.717414
Ift27	0.632298	4.82752e-13	48.223	0.608593
Eid1	0.860086	5.63805e-13	9.11303	0.821506
Mif	-0.660883	6.78696e-13	953.87	-0.63517
Slc47a1	0.490435	7.46488e-13	31.1699	0.473262
Trim30d	1.27685	7.88903e-13	1.67525	1.21153
Srebf1	-0.623672	9.36497e-13	55.9217	-0.599901
Dhx40	0.634744	1.05141e-12	12.5847	0.61022
Larp4	0.33459	1.05318e-12	70.4252	0.323843
Klf6	-0.6369	1.06497e-12	15.3492	-0.612233
Acsl1	0.494442	1.2172e-12	18.1467	0.476791
Lancl2	0.634147	1.25079e-12	12.0759	0.609497
Slc2a1	-0.66598	1.38077e-12	25.4006	-0.639268
Slc9a3r2	0.799328	1.54757e-12	8.1352	0.763467
Jun	0.985047	1.637e-12	3.96847	0.93685
Pqlc3	0.677265	1.70645e-12	18.6336	0.64961
Pdgfrb	-3.65217	1.75942e-12	0.856968	-3.38629
Rps6ka1	-0.453367	1.76376e-12	126.543	-0.437132
Tmbim4	-0.84907	1.83242e-12	50.1473	-0.80956
Cbx5	0.437456	1.85121e-12	159.728	0.42183
Ms4a6c	0.713827	1.91914e-12	16.7828	0.683595
Eif2a	-0.40872	1.97683e-12	94.9035	-0.394245
Mmp10	1.4706	2.15217e-12	2.13934	1.38858
Dgcr2	-0.484471	2.16937e-12	30.9759	-0.466837
Plxnb2	-0.777016	2.20042e-12	62.3534	-0.74223
Tnrc18	-1.61554	2.36096e-12	3.66897	-1.52269
Il17ra	-0.611198	2.38643e-12	17.0942	-0.587298
Hapln1	-1.4558	2.55075e-12	4.07754	-1.37433
Ctso	0.506959	2.73968e-12	30.2776	0.488206
Cd53	-0.489104	2.76183e-12	134.415	-0.471108
Rfxap	-0.650279	2.76389e-12	43.5562	-0.623853
Dusp5	-1.83999	3.26629e-12	7.83038	-1.73137
Rpl24	-0.60306	3.36248e-12	755.519	-0.579313
Trim59	-1.24156	3.36354e-12	9.71406	-1.17499
Zdhhc2	0.61684	3.36354e-12	21.5241	0.592281
Ube2c	-0.893313	3.66036e-12	110.361	-0.849688
Nxn	0.613078	3.66036e-12	19.6593	0.588663
Fdps	-0.593669	4.14887e-12	138.677	-0.570261
Ptpn7	-0.42859	4.47599e-12	61.9056	-0.412796
Ahsa1	0.436567	5.04806e-12	318.626	0.420362
Lrp11	-1.43932	5.33855e-12	3.61017	-1.35671
Csk	-0.518345	5.67954e-12	79.671	-0.498525
Tle4	-0.608717	5.74222e-12	45.5195	-0.584126
Cd86	-0.443303	6.36936e-12	72.8586	-0.426662
Trim7	1.36923	6.53496e-12	1.65795	1.29134
Ror2	0.697883	6.64849e-12	9.49033	0.667295
Ercc6l2	0.643462	7.51061e-12	14.0478	0.616429
Slc35e3	-0.987926	7.53855e-12	6.23978	-0.936578
Flywch1	0.503994	7.64943e-12	17.3547	0.484589
Yy1	0.535029	7.64943e-12	39.4116	0.514165
Coa5	-0.349267	7.83432e-12	52.7117	-0.336903
Primpol	-0.826794	7.88064e-12	8.97175	-0.786611
Il6ra	-1.70281	8.27283e-12	2.70328	-1.59895
Cdh17	0.638913	8.32672e-12	10.2169	0.612053
Bach1	-0.593297	8.3423e-12	14.3674	-0.569236
Ssr1	-0.297532	8.43098e-12	81.0767	-0.288027
Vcl	-0.790711	8.68877e-12	17.5553	-0.753013
Lta	-1.54274	8.79203e-12	8.96477	-1.45035
Tpst1	-0.502057	8.79203e-12	40.2642	-0.482619
Ccr6	-1.219	8.92811e-12	16.9016	-1.15135
Dlg3	0.877427	9.22031e-12	2.35586	0.83331
Slc38a2	-0.486978	9.81544e-12	177.618	-0.46813
Matk	0.807425	1.01486e-11	17.8031	0.768247
Atrnl1	1.08764	1.03058e-11	1.37352	1.02882
Lpin1	-1.01044	1.1165e-11	4.40902	-0.956699
Sema4b	-1.06971	1.1609e-11	5.78349	-1.01183
Rpl35	-0.586899	1.18425e-11	983.1	-0.562853
Myof	-0.903015	1.22257e-11	4.7706	-0.856553
Bphl	0.806326	1.22761e-11	15.9857	0.766925
Hsd17b12	-0.488171	1.23205e-11	96.4033	-0.469086
G6pdx	-0.606599	1.27009e-11	32.4297	-0.581305
Ddit4	-0.776254	1.3967e-11	36.8364	-0.738904
Ier2	0.829789	1.55466e-11	26.0023	0.788255
Haghl	0.835957	1.61649e-11	14.5878	0.793896
Asph	-0.458208	1.71708e-11	11.1659	-0.440206
Grap	-0.574904	1.77095e-11	259.673	-0.551141
Nln	-0.435275	1.78218e-11	40.1638	-0.418269
Adam19	-1.42108	1.84151e-11	6.89136	-1.33554
Il9r	0.586871	1.87085e-11	12.3798	0.562356
Ripk2	-0.570483	1.95992e-11	32.2166	-0.546865
Spata13	-0.546207	2.05465e-11	16.8678	-0.523867
Ifnar2	-0.65374	2.3448e-11	19.663	-0.624679
Pik3ap1	-0.570563	2.4136e-11	67.7072	-0.546734
Nrros	-0.514594	2.42401e-11	41.2331	-0.493704
Kcnab2	-0.529147	2.44806e-11	44.8747	-0.507524
Smarcc2	-1.44191	2.61707e-11	19.0775	-1.35338
Fam129c	0.473211	2.65704e-11	35.0079	0.454189
Ly86	-0.494402	2.68413e-11	395.887	-0.474387
Nhp2	-0.36884	2.79039e-11	221.815	-0.354766
Jaml	1.28498	2.99913e-11	1.86441	1.20864
Txndc5	-0.540577	3.26536e-11	137.176	-0.518088
Abr	-0.74788	3.65179e-11	34.7598	-0.711233
Samd4	0.981564	3.99067e-11	1.50241	0.926968
Togaram2	0.607917	4.22438e-11	19.0193	0.581217
Rwdd2b	-0.836606	4.66557e-11	19.1529	-0.792611
1700027J07Rik	1.58812	4.82082e-11	3.83402	1.48511
Stat2	-1.2323	4.95388e-11	5.45923	-1.15848
Mcm3ap	-0.539656	4.98741e-11	28.5526	-0.516799
Pea15a	-0.470822	5.22109e-11	40.872	-0.451355
Mzt1	0.636133	5.45655e-11	36.2767	0.607239
Mthfr	-0.631581	5.47176e-11	7.47818	-0.602994
Tfdp2	0.673363	5.54786e-11	3.9282	0.641779
Ypel2	1.15234	5.9156e-11	1.69236	1.08411
Lpar6	0.724211	6.2974e-11	11.1425	0.688568
Rasgef1b	-1.16542	6.45716e-11	5.53161	-1.09593
Gja1	-1.54742	6.7371e-11	3.18119	-1.44622
Bnip3	-1.16079	6.74003e-11	12.0815	-1.09151
Trmt61a	0.573416	6.74003e-11	26.9395	0.548316
Ccl4	-1.23917	7.00384e-11	40.0895	-1.16363
Tal1	-4.60026	7.06044e-11	1.11065	-4.14449
St8sia1	1.93382	7.32345e-11	0.238143	1.80351
Slc24a4	1.92429	7.43631e-11	0.494478	1.79449
Gpatch2l	0.660788	7.46562e-11	7.83422	0.629709
Slc6a9	-1.613	7.47031e-11	2.84043	-1.50586
Llph	-0.748939	8.77919e-11	30.6814	-0.710791
Fam49b	0.371434	8.78031e-11	114.328	0.356525
Nsd2	0.319072	8.92377e-11	34.3759	0.307257
Arhgap45	-0.423951	9.06738e-11	47.843	-0.406274
Tyms	0.427809	9.11107e-11	44.4588	0.409936
Nudt14	1.04607	9.77721e-11	12.9803	0.984382
Apip	0.533491	9.95114e-11	70.3838	0.51024
Acad11	0.808689	1.00907e-10	5.63967	0.765436
Csgalnact2	0.713406	1.01074e-10	6.10377	0.677853
Dok2	-1.21459	1.04871e-10	7.07801	-1.1396
Urb1	-0.588238	1.05702e-10	27.3195	-0.561684
Dhx58	0.837986	1.07331e-10	7.20327	0.792225
Abcd3	0.380236	1.09511e-10	79.3826	0.36469
Ctnna1	0.364332	1.10087e-10	37.7959	0.349673
Gusb	-0.437224	1.18839e-10	163.084	-0.418666
Aldh3a1	1.91556	1.4236e-10	1.14987	1.78233
Zbtb39	-1.33094	1.51143e-10	5.1678	-1.24488
Hoxc4	0.867367	1.59688e-10	19.3554	0.818394
Cacna1h	-1.67168	1.65431e-10	0.913944	-1.55569
Gapdh	-0.596008	1.67453e-10	757.498	-0.568381
Ube2e3	0.415098	1.67518e-10	24.5754	0.397384
Pip5k1b	-0.913727	1.74709e-10	20.0906	-0.860788
Dhcr7	-0.750644	1.91582e-10	23.2687	-0.710992
Nfam1	1.12659	1.92844e-10	2.55992	1.0566
Paxbp1	-0.488198	2.03491e-10	34.5069	-0.466599
Cd24a	0.397175	2.0382e-10	510.979	0.380261
Bloc1s1	-0.869491	2.1505e-10	50.4325	-0.819673
Adnp2	-0.542058	2.15639e-10	20.7141	-0.517462
Cdc6	0.337884	2.24251e-10	32.7694	0.324384
Rbm39	0.385679	2.36175e-10	208.808	0.369291
Cd109	-1.18481	2.37039e-10	2.94753	-1.10938
Sec11c	0.452553	2.60928e-10	240.144	0.432535
Ifnar1	-0.460461	2.618e-10	20.2362	-0.440033
G730013B05Rik	2.23737	2.6488e-10	0.473891	2.0786
Sgk3	0.466605	2.77526e-10	19.5893	0.445805
Lime1	-0.655053	3.11905e-10	22.3376	-0.622312
Pdcd1lg2	-3.17369	3.1316e-10	1.52803	-2.91626
Smim10l1	0.472567	3.31109e-10	34.0037	0.451285
Atp6v0a1	-0.6844	3.39143e-10	23.1505	-0.649206
Exoc6b	1.86955	3.5242e-10	0.474392	1.73365
Impdh1	-1.19882	4.09239e-10	6.10263	-1.12022
Cyb5b	-0.274469	4.28914e-10	99.3002	-0.264889
Cat	-0.617031	4.37586e-10	66.3122	-0.586627
Cinp	0.524107	4.65707e-10	48.0481	0.499646
Gm6637	1.12721	4.65707e-10	15.9433	1.05416
Ap3b1	-0.422805	5.04222e-10	50.4596	-0.403752
P2ry14	1.58239	5.04247e-10	1.31246	1.46795
Slco5a1	-2.47042	5.16815e-10	0.722953	-2.28815
Slc25a1	-0.574497	5.70123e-10	79.8575	-0.546667
Sh2d1b1	-2.15458	5.80994e-10	2.56189	-1.99512
Ctnna2	2.80723	5.8185e-10	0.172549	2.58992
Sgpl1	-0.385841	6.04449e-10	107.174	-0.368724
Pycard	-0.936423	6.06323e-10	30.496	-0.878382
Arel1	-0.515335	6.06323e-10	17.5234	-0.491055
Bfsp1	2.10372	6.06323e-10	0.836471	1.94737
Cnksr3	0.933558	6.80493e-10	4.20836	0.875447
Nsdhl	-0.844051	6.88173e-10	12.7447	-0.793679
Scel	3.06962	7.07985e-10	0.175076	2.81643
Rpl14	-0.373369	7.83464e-10	1976.6	-0.356801
Sft2d3	1.19471	8.09556e-10	2.79913	1.11376
Aldh18a1	-0.329909	8.09723e-10	77.3727	-0.316145
Optn	0.428289	8.16332e-10	63.5448	0.40848
Pafah1b3	0.696144	8.55838e-10	28.5141	0.658346
Cdkn2c	0.668875	8.59894e-10	12.4144	0.633351
Shb	0.581646	8.70384e-10	18.8059	0.552723
Txndc11	-0.46326	9.11821e-10	42.1961	-0.441412
Nck2	-0.956978	9.40125e-10	6.87798	-0.895904
Plscr1	-0.557503	9.61602e-10	38.7938	-0.530051
Il16	0.327512	1.01635e-09	26.7569	0.313766
Nrxn2	-2.36581	1.01695e-09	1.01916	-2.18556
Pfdn5	0.520166	1.05698e-09	356.591	0.49491
Wdfy1	-0.366317	1.11709e-09	44.8405	-0.349912
Fcsk	0.602124	1.25083e-09	7.79148	0.571196
Rgs10	0.695992	1.50624e-09	28.1461	0.657136
Nfkbie	0.393234	1.63231e-09	48.6575	0.37483
Zfp354c	0.963073	1.67713e-09	1.60466	0.899694
Cnpy2	-0.746676	1.77014e-09	69.7861	-0.702937
Emc2	0.474308	1.77014e-09	106.671	0.451097
Dgkd	-0.427146	1.86885e-09	78.6018	-0.406584
H2bu1-ps	0.918398	1.8725e-09	28.4993	0.858679
Nusap1	-0.332026	1.87458e-09	56.3055	-0.317559
Plekho1	-0.908278	1.9061e-09	29.6726	-0.849418
Abcc1	-0.43578	1.95949e-09	34.7135	-0.41466
Mlycd	0.82971	1.98777e-09	6.98182	0.777974
Rfc3	0.563831	2.02106e-09	47.016	0.534881
Atxn7l3b	-0.416006	2.02298e-09	50.8365	-0.396011
Irgm1	0.498617	2.02298e-09	20.5111	0.473812
Rps6ka2	1.46827	2.09225e-09	0.477783	1.35651
Pmvk	-0.620395	2.21954e-09	45.6858	-0.587119
Smim4	0.958859	2.23942e-09	10.2427	0.894886
Ube2l6	1.36762	2.33064e-09	3.27686	1.26533
Traf3	0.577528	2.43147e-09	21.0775	0.547323
Zfp280b	-0.588769	2.51176e-09	17.5384	-0.557694
Sesn2	-1.05311	2.66388e-09	14.6917	-0.98001
Sptlc2	0.43363	2.74976e-09	11.4695	0.412264
Lactb	0.52172	2.80271e-09	28.6125	0.495053
Eno2	0.879213	2.8927e-09	3.98942	0.821782
Zfp551	-7.74017	2.96234e-09	1.81169	-6.27919
Ift140	0.372454	2.99551e-09	19.8706	0.354828
Usp18	1.14428	3.11223e-09	3.97677	1.06217
Frs2	-1.24004	3.24224e-09	7.03938	-1.14862
Zbtb38	-0.62051	3.30641e-09	34.141	-0.586507
Crybg1	1.02948	3.35881e-09	1.06128	0.957628
Cybb	0.342898	3.42334e-09	103.694	0.327206
Diras2	0.595179	3.51998e-09	8.30744	0.563045
Slc7a3	-1.13316	3.60598e-09	6.02693	-1.05142
Eef2	-0.36656	3.60598e-09	2271.43	-0.349165
Inpp4a	0.614572	3.68037e-09	6.87082	0.580841
Stt3a	-0.234645	3.68855e-09	69.2759	-0.227039
Cmtm6	-0.462778	3.82217e-09	31.3654	-0.439281
Gclc	0.351927	4.04445e-09	73.7891	0.335454
Gfod1	2.68637	4.04514e-09	0.0992183	2.45919
Tbl2	-0.70088	4.08498e-09	12.6569	-0.659467
B230307C23Rik	-0.605415	4.17716e-09	16.7305	-0.572173
Scp2	0.532622	4.18475e-09	17.26	0.504642
Ighd1-1	1.54527	4.35992e-09	114.985	1.42094
Mfsd2a	-0.912252	4.38781e-09	8.98594	-0.850354
1810037I17Rik	0.886118	4.46648e-09	32.1953	0.826662
Syngr2	-0.582756	4.52997e-09	240.534	-0.551105
Itgb3	0.714463	4.82086e-09	3.01775	0.671401
Adarb1	-0.803313	5.01043e-09	3.81485	-0.751571
Son	-0.674032	5.20393e-09	127.576	-0.634534
Clspn	0.303015	5.225e-09	59.193	0.290003
Gars	-0.281924	5.26204e-09	235.241	-0.270556
Nsg2	1.65363	5.51715e-09	0.481698	1.51655
Map6	-2.04608	5.61443e-09	0.995935	-1.87379
Spr	0.747949	5.66292e-09	37.4903	0.701286
Setbp1	-1.29039	5.88578e-09	4.26598	-1.19072
Bri3bp	-0.337197	6.17141e-09	32.4979	-0.321447
Gskip	0.829068	6.54833e-09	7.643	0.774014
Map2k6	0.932529	6.63773e-09	2.4615	0.867256
Arhgap5	0.512555	6.66895e-09	20.8539	0.485177
Acap1	0.391753	6.74516e-09	41.5268	0.372042
Rexo1	-0.574731	6.81873e-09	22.8435	-0.542955
Il15	1.52924	7.08177e-09	2.32016	1.40314
Zfc3h1	-0.818255	7.34533e-09	32.2637	-0.763926
Kif20a	-0.282714	7.41923e-09	69.8061	-0.271083
Hecw2	2.63359	7.75106e-09	0.0674952	2.40343
Egfl6	1.294	7.93494e-09	1.32809	1.19223
Fhl3	-0.841002	8.05036e-09	14.7582	-0.784112
Esyt2	0.473789	8.14645e-09	13.2996	0.448595
Uhrf2	0.450531	8.39483e-09	30.1167	0.426763
Slc35e1	-0.407878	8.43063e-09	18.9722	-0.386845
Gpt2	-0.672853	8.56872e-09	9.44106	-0.632337
Atad2	0.327488	8.70063e-09	91.3858	0.312198
Xaf1	1.8478	8.78011e-09	0.690478	1.68808
Tas1r3	-1.51364	9.02684e-09	2.96828	-1.38741
Pdp2	-0.495185	9.59059e-09	15.2864	-0.468376
Dtx1	0.872159	1.0079e-08	5.63771	0.811394
Prmt2	0.880859	1.11342e-08	5.06371	0.818884
Tgfbr2	-0.579512	1.12019e-08	28.0203	-0.546447
Il10rb	-0.459987	1.15837e-08	43.2357	-0.43518
Echdc3	0.985771	1.15962e-08	4.37608	0.913107
L3mbtl3	-0.646135	1.22529e-08	8.33798	-0.607257
Iffo1	0.72232	1.25277e-08	6.44887	0.676123
Ndrg2	0.7459	1.27021e-08	6.04684	0.697297
Igf2r	0.350899	1.32713e-08	24.5462	0.333443
Aldh4a1	0.707717	1.36074e-08	5.8429	0.66275
Ptov1	0.503779	1.37322e-08	26.6174	0.475837
Eif4b	0.167068	1.40522e-08	626.462	0.163496
Itgb2	-0.472744	1.41466e-08	47.8266	-0.446815
Tecpr2	0.509314	1.43427e-08	5.43382	0.480921
Car12	-0.739761	1.44847e-08	14.9992	-0.691407
Rbm12	-0.449463	1.46894e-08	30.1915	-0.425
Ms4a7	1.0419	1.50526e-08	4.76308	0.962461
Gm20300	-1.34783	1.56382e-08	2.52528	-1.23599
Tpx2	-0.383527	1.61827e-08	80.9654	-0.363441
Gpr55	0.576938	1.66952e-08	12.6143	0.543286
Arhgap9	-0.624041	1.66992e-08	34.4319	-0.586431
Dhrs3	0.877363	1.68509e-08	3.57474	0.814248
Tkt	-0.436494	1.68637e-08	547.757	-0.412692
Axin2	0.904807	1.68637e-08	10.3742	0.838836
Irak3	-2.40964	1.70416e-08	1.56851	-2.19202
Creld1	-1.69591	1.7423e-08	2.87646	-1.54473
Cenpb	0.72273	1.7745e-08	28.1528	0.675526
Gdpd1	1.54695	1.88644e-08	0.949255	1.41132
Endog	-6.34464	1.89756e-08	5.001	-5.27625
Gsto1	-0.416705	1.90385e-08	110.596	-0.39408
Smim3	0.483212	1.92245e-08	19.8068	0.456098
Adamts20	1.69183	1.92699e-08	0.169786	1.54012
Atxn7l3	-0.3893	1.92967e-08	24.9257	-0.368586
Rhobtb2	-0.533865	1.9576e-08	52.8236	-0.503173
Gnas	-0.40224	1.96725e-08	113.854	-0.380576
D17H6S56E-5	-0.586266	1.98871e-08	17.9763	-0.551474
Zfp740	0.378901	2.05088e-08	33.426	0.358875
Chpt1	1.13663	2.10098e-08	2.29233	1.04571
Ero1l	-0.447003	2.24352e-08	36.3441	-0.422085
Themis2	-1.00421	2.3858e-08	16.5904	-0.926456
Clec2d	-0.594728	2.40926e-08	46.5568	-0.558826
Adora2a	-1.78818	2.44851e-08	2.06555	-1.62409
Atp8b2	-0.38202	2.54123e-08	25.6508	-0.361521
Klf13	-0.926011	2.5469e-08	3.98439	-0.856158
Lpcat3	-0.614017	2.57826e-08	51.2514	-0.576286
Mpp5	0.552474	2.58828e-08	10.4279	0.519842
Cfl1	-0.355825	2.6059e-08	823.969	-0.337305
Adrb2	-1.3792	2.71462e-08	5.95376	-1.25985
Tlr1	-0.505323	2.75006e-08	26.3725	-0.476065
Nrde2	0.469229	2.84941e-08	22.7662	0.442427
Pip5k1c	-0.505292	2.90412e-08	40.5601	-0.475939
Rnf34	-0.495449	2.92434e-08	37.4801	-0.46678
Cdon	1.08399	3.01778e-08	0.940626	0.996662
Gmds	0.497678	3.0197e-08	39.804	0.468794
Prox1	-1.93204	3.04063e-08	2.28102	-1.75127
Kcnb1	-0.803944	3.05873e-08	4.52883	-0.746478
D430020J02Rik	0.774679	3.09691e-08	5.06877	0.720331
Hectd3	0.577716	3.15318e-08	8.93475	0.542636
Tyrobp	0.662243	3.30973e-08	48.0731	0.619379
Alms1	0.590465	3.47418e-08	5.1031	0.554099
Zfp386	0.597494	3.4972e-08	9.15905	0.560502
Pdk3	-0.358475	3.527e-08	83.0351	-0.339418
Rpl23a	-0.431831	3.55739e-08	1338.36	-0.407277
C1ra	0.935227	3.69726e-08	3.49089	0.862767
Rnf216	-0.595319	3.70883e-08	21.8798	-0.558376
Mprip	0.396368	3.74789e-08	11.937	0.37431
Hopx	1.07042	3.83389e-08	4.2847	0.983219
Cenpk	0.554108	3.84227e-08	19.5975	0.520522
Champ1	-0.680131	3.86133e-08	17.004	-0.635055
Zfp26	-0.576214	3.90498e-08	11.7794	-0.54078
Igkv10-96	-0.658859	3.91129e-08	1261.73	-0.615867
Tada1	0.47782	3.99628e-08	47.3181	0.449838
Spred2	-1.65495	4.06547e-08	4.99072	-1.5
Reep6	-1.97368	4.11477e-08	2.72059	-1.78514
Tespa1	-0.850004	4.18532e-08	26.2813	-0.786321
Gm15987	0.798176	4.20715e-08	11.1519	0.740197
Pck2	-0.406042	4.20748e-08	48.8846	-0.383101
Dennd11	-0.490055	4.22138e-08	16.6091	-0.461095
Pgm1	0.414882	4.316e-08	39.9328	0.391253
Pan2	-0.895817	4.62745e-08	9.03926	-0.826658
H1f1	0.647203	4.82428e-08	1629.8	0.604789
Hvcn1	-0.404038	4.97643e-08	92.6074	-0.381021
Myoz1	0.850088	5.01855e-08	10.1674	0.78568
Mvd	-0.51025	5.0457e-08	56.1229	-0.479479
Hax1	-0.408441	5.0457e-08	107.833	-0.38507
2900026A02Rik	-1.15378	5.07472e-08	2.2954	-1.05573
Vsig10	0.877492	5.19252e-08	2.75406	0.809871
Stx7	-0.369063	5.26152e-08	62.0948	-0.348687
Tk1	0.458194	5.31192e-08	55.6805	0.431116
Sypl	-1.04544	5.33035e-08	8.86175	-0.95911
Hsd17b4	0.42862	5.33365e-08	39.4963	0.403671
Tent5c	-0.647934	5.3476e-08	55.0825	-0.605147
Phtf2	-0.384904	5.49942e-08	28.0153	-0.363208
Tdrd7	1.77259	5.49942e-08	0.468544	1.60119
Notch2	-0.814823	5.50285e-08	8.86553	-0.753973
Fam83g	0.962897	5.5565e-08	1.77583	0.885436
Piwil2	-1.17672	5.73884e-08	2.42857	-1.07524
Rcn3	2.65539	5.94601e-08	0.477537	2.38866
Pon3	0.834766	6.00414e-08	1.59248	0.771329
Gga2	0.391419	6.05601e-08	33.9071	0.369085
Atp11c	-0.447357	6.10894e-08	22.2744	-0.420819
Fyn	-0.378892	6.11585e-08	47.3367	-0.35753
Serpinb8	1.89583	6.23471e-08	0.461019	1.70972
Tarbp2	0.620348	6.39003e-08	29.9464	0.57974
Adm	-0.629547	6.44432e-08	28.1062	-0.588034
Donson	-0.389146	7.07746e-08	38.4043	-0.366781
Nmt2	0.524773	7.28119e-08	9.85573	0.492126
Adamtsl2	2.39461	7.75123e-08	0.163087	2.15443
Tmem154	-0.589337	7.89519e-08	23.6866	-0.551069
Slc30a4	0.508635	8.14679e-08	7.49289	0.477016
Scimp	-1.20533	8.2458e-08	11.9852	-1.09807
Gm14124	-0.707655	9.00196e-08	14.6024	-0.657082
Cnn3	0.488362	9.01048e-08	33.9037	0.458095
Cep131	0.723572	9.11422e-08	6.61085	0.671191
Nlrp10	1.46445	9.13138e-08	0.605263	1.32449
Exd2	-0.855522	9.4443e-08	5.7288	-0.787834
Fhdc1	-2.94722	9.75323e-08	0.543201	-2.6271
Map1a	-1.48396	9.75323e-08	9.36629	-1.3409
Taf5l	-0.385296	9.75323e-08	29.2763	-0.362803
Acly	-0.262373	9.94883e-08	131.977	-0.250811
Fkbp5	0.425975	1.05921e-07	27.4989	0.400142
Wnt10b	0.477178	1.06729e-07	22.3503	0.447428
Iqcj	3.00565	1.06845e-07	0.33851	2.67361
Bend5	-0.436246	1.07598e-07	38.4325	-0.409593
Ifi47	1.919	1.08009e-07	0.783706	1.72324
Gpr171	0.405788	1.0905e-07	44.5436	0.381481
Gspt1	-0.518296	1.12174e-07	89.7839	-0.485226
Polr3g	-0.364492	1.12174e-07	27.9145	-0.343547
Tbc1d9	-0.436127	1.18899e-07	21.4141	-0.40931
Fth1	-0.554378	1.31034e-07	955.329	-0.517947
Pard3b	0.766614	1.31475e-07	3.41465	0.707976
Pcbp4	-0.542633	1.3342e-07	22.9564	-0.507164
Selenos	-0.435574	1.34332e-07	78.9454	-0.408591
Thap2	-0.645999	1.35005e-07	6.65973	-0.600731
Dkk3	0.683745	1.35298e-07	5.65034	0.634433
Msi2	0.296826	1.3575e-07	34.4271	0.28181
Btbd11	0.361626	1.35802e-07	21.1667	0.340682
Alkbh1	0.551265	1.42361e-07	34.2818	0.514888
Zfp229	1.17523	1.43145e-07	0.937081	1.06755
Ptpn22	0.566202	1.43973e-07	21.1324	0.528474
Plekha7	-3.35136	1.50377e-07	0.371572	-2.94558
Atp5mpl	0.703503	1.5299e-07	119.228	0.651567
6530402F18Rik	-0.685101	1.53498e-07	7.11972	-0.635209
Cbs	-0.857581	1.55457e-07	6.65417	-0.787371
Rgs9	-1.21961	1.59859e-07	1.27775	-1.10559
Slc39a6	-0.625017	1.59859e-07	34.587	-0.581379
Irf9	0.586515	1.60308e-07	9.96316	0.546628
Acss2	0.800173	1.61669e-07	3.67369	0.73668
Blnk	0.378988	1.62065e-07	184.857	0.356296
Pacsin3	0.91115	1.64516e-07	4.22432	0.834196
Wars	0.404425	1.65777e-07	58.931	0.379564
Osgin1	-2.76119	1.6786e-07	1.85482	-2.45764
Cst7	0.523616	1.74404e-07	44.7261	0.489088
Acadsb	0.507944	1.7581e-07	8.67053	0.474694
Ckap4	-0.387989	1.76361e-07	63.8345	-0.364402
Myh13	1.43956	1.80211e-07	0.429935	1.29605
Psmb9	0.601649	1.82124e-07	71.173	0.559937
Atp2a3	0.318263	1.8252e-07	207.796	0.300917
Stk10	-0.46515	1.90787e-07	30.4949	-0.435162
Hsp90aa1	0.333161	1.91065e-07	747.939	0.314359
Hmmr	-0.541348	1.93404e-07	83.8005	-0.505043
Arhgdig	-3.2282	1.95724e-07	2.71404	-2.83901
Nadk2	0.41102	1.95724e-07	22.1528	0.385336
Crisp3	-3.79768	2.01851e-07	2.24938	-3.28506
A630089N07Rik	-1.10065	2.01851e-07	18.8956	-0.999509
Snd1	-0.211245	2.01851e-07	166.891	-0.203789
Cobll1	1.14139	2.01851e-07	2.81096	1.03522
Ankrd37	-1.34858	2.07887e-07	10.5885	-1.21562
Naglu	0.84344	2.19578e-07	7.57623	0.773269
Abcc2	-2.36801	2.22617e-07	0.708927	-2.11086
Lrrc1	0.566778	2.32246e-07	9.81082	0.527697
Mettl4	-0.592014	2.34987e-07	8.07675	-0.550493
Rps6ka5	0.601653	2.35232e-07	6.1651	0.559175
Parm1	-5.89005	2.36284e-07	1.88304	-4.78917
Slamf9	-0.697958	2.36373e-07	24.6148	-0.64504
Cd84	0.572765	2.37255e-07	3.50427	0.533053
Plk1	-0.464867	2.39225e-07	70.5911	-0.434422
Psph	-0.458804	2.4091e-07	63.4771	-0.428835
Stn1	0.627176	2.44766e-07	10.8055	0.581951
Liph	2.63745	2.46106e-07	0.153041	2.34293
Dtx4	0.55293	2.46127e-07	6.10319	0.514942
Vgll4	-0.387436	2.47135e-07	54.0567	-0.363359
Ccdc85c	0.437529	2.5938e-07	26.9426	0.409146
Mcoln2	0.4839	2.63417e-07	22.6724	0.451685
Bin2	0.431948	2.86881e-07	62.5776	0.40384
Clk2	-0.956987	2.87491e-07	6.55851	-0.871241
Ehhadh	0.823265	2.88937e-07	3.32442	0.754257
Ociad2	-0.907928	2.94538e-07	7.14272	-0.828184
Padi3	-1.13766	2.95294e-07	5.50758	-1.02901
Gramd3	0.342838	2.96031e-07	48.8046	0.322571
Ubash3b	0.368838	2.96739e-07	24.3005	0.346141
H1f0	0.567483	3.01413e-07	12.8264	0.527578
Mapre2	-0.994195	3.06877e-07	11.4175	-0.903357
Idh3b	0.344245	3.12171e-07	153.388	0.323772
Supt3	0.613153	3.13668e-07	13.9936	0.568584
Dyrk1a	-0.604451	3.25952e-07	37.3516	-0.560657
Pomt2	0.50121	3.25952e-07	7.00105	0.467042
Antxr1	1.23718	3.29205e-07	1.23181	1.11464
Wdfy2	0.507833	3.30535e-07	14.8314	0.473056
Fktn	0.495347	3.30852e-07	7.1733	0.461634
Serpinc1	-0.844749	3.31505e-07	7.5076	-0.772311
Slc31a1	-0.559902	3.31505e-07	26.2589	-0.520426
Arfgef2	-0.554366	3.36442e-07	21.9778	-0.515367
Upf3a	0.547919	3.38447e-07	18.0785	0.509499
Pclaf	0.377699	3.49652e-07	147.481	0.353934
Trib3	-1.09441	3.51159e-07	8.59829	-0.989887
Igsf9	-1.02747	3.57591e-07	3.22376	-0.931359
Tigd2	0.449021	3.62187e-07	13.6298	0.418995
Syk	0.459342	3.64501e-07	119.018	0.428433
Zfp280d	-0.607755	3.70772e-07	21.2504	-0.563184
Mitf	0.60515	3.80852e-07	4.7391	0.560764
Atg101	0.588548	3.90619e-07	35.7153	0.545783
Mdm1	-0.687139	4.16306e-07	6.88938	-0.633293
Tex10	-0.384185	4.19987e-07	35.8263	-0.359531
Snx20	0.461646	4.19987e-07	72.4243	0.430236
Herc3	0.487032	4.20255e-07	13.0031	0.453446
Ms4a6b	1.98281	4.23199e-07	0.717446	1.75795
Zfp217	-0.443096	4.34025e-07	21.7466	-0.413192
Scamp4	-0.688771	4.36056e-07	26.4951	-0.634533
Rps6kl1	-7.2963	4.36382e-07	1.04677	-5.54217
Pirb	-1.31627	4.4103e-07	4.39742	-1.18009
Cdc7	0.362757	4.44317e-07	24.3273	0.340003
Smco4	0.51002	4.44317e-07	41.6759	0.474277
Tsfm	-0.55499	4.61153e-07	47.6875	-0.515007
Cmas	0.516966	4.63096e-07	33.2617	0.480493
Col7a1	1.23103	4.63096e-07	0.355724	1.10607
Lgalsl	0.471933	4.69511e-07	16.0419	0.43937
Pllp	1.48991	4.73459e-07	1.23884	1.32838
Rxra	-0.550256	4.95699e-07	7.52313	-0.510508
Wdr1	0.22874	5.05496e-07	112.415	0.219234
Prelid3b	0.33854	5.23808e-07	138.487	0.317912
Ppp1r3b	-0.714438	5.38507e-07	6.52521	-0.656191
Cd82	-0.532812	5.38507e-07	41.1311	-0.494472
Lrrc75a	1.30722	5.42864e-07	1.54949	1.17012
Acsl6	0.304003	5.53935e-07	50.1456	0.286823
Prrg4	0.761797	5.53935e-07	3.75572	0.69742
Utp14b	-0.656581	5.54603e-07	28.3748	-0.60517
Map3k8	-0.592487	5.54603e-07	12.6005	-0.548159
Bag5	0.500966	5.73937e-07	25.8822	0.465352
Atp23	-0.950953	5.79549e-07	6.08784	-0.861433
Inka1	-0.664223	5.82396e-07	44.6301	-0.611726
H2-Eb1	-0.419662	5.8362e-07	345.432	-0.391182
Cpox	0.361603	5.83869e-07	18.3358	0.33853
Dstn	0.484131	5.9625e-07	101.769	0.449912
B3gnt5	-0.891699	5.9637e-07	2.82272	-0.809825
Ell3	1.34981	6.01306e-07	1.78975	1.20547
Brms1l	-0.477378	6.01438e-07	18.6377	-0.443729
Wdr7	0.398029	6.1235e-07	9.11336	0.371416
Trpm5	-1.79873	6.15943e-07	1.47548	-1.59042
Psmc3ip	0.462895	6.17218e-07	55.4928	0.430457
Ccdc122	0.674568	6.28959e-07	8.06604	0.620506
Rap2a	0.966797	6.30264e-07	1.38977	0.874555
Pdzd4	1.21799	6.36558e-07	0.791988	1.09166
Hoxc9	2.18208	6.36558e-07	0.512974	1.92472
Mta1	0.455475	6.39011e-07	62.1284	0.423603
9430037G07Rik	1.73328	6.5971e-07	0.35328	1.53266
Scly	-0.599496	6.60285e-07	25.1236	-0.553798
Cd4	0.983787	6.62734e-07	1.63765	0.888902
Hdhd5	0.488468	6.64049e-07	20.0957	0.453563
Akt1	0.319045	6.82618e-07	105.294	0.300036
Tnfsf14	0.650157	6.82939e-07	7.93358	0.598641
Eif3c	-0.194803	6.87714e-07	349.353	-0.188154
Itsn1	-0.449854	7.12578e-07	6.50151	-0.418225
Acad12	1.17696	7.13272e-07	1.53846	1.05522
Lsg1	-0.365974	7.22342e-07	61.2496	-0.342114
Rasal2	0.625515	7.33755e-07	6.13869	0.576557
H2-T24	-0.900649	7.431e-07	9.73544	-0.816149
H2bc4	0.765316	7.52073e-07	282.131	0.698913
Adamts6	-1.96117	7.6876e-07	0.525818	-1.72751
Decr1	0.47161	8.01791e-07	20.0786	0.43774
Iars	-0.870817	8.19776e-07	80.5281	-0.789758
Med30	0.507855	8.67953e-07	76.351	0.470446
Slc7a1	-0.589311	8.89715e-07	56.5636	-0.543661
Rapgef1	-0.544632	8.91005e-07	79.6607	-0.503596
Denr	-0.243722	8.95085e-07	103.533	-0.232345
Sik1	-0.672895	9.07316e-07	25.4458	-0.617483
H13	-0.30609	9.40772e-07	21.4489	-0.28805
Prag1	-1.48668	9.41647e-07	2.39169	-1.31648
Tra2b	-0.211421	9.42619e-07	100.633	-0.203155
Mpp6	0.389796	9.68264e-07	72.4846	0.363087
Dync1h1	0.384624	9.71111e-07	73.4857	0.358413
Slirp	0.537127	9.72536e-07	229.373	0.496547
Tfcp2	0.599378	9.72536e-07	5.89218	0.552288
Gpr162	0.712759	9.75105e-07	5.26581	0.651964
Sgcb	0.685063	1.00032e-06	3.42453	0.627691
Prep	-0.324094	1.00884e-06	25.6366	-0.304027
Dennd4b	-0.707269	1.0127e-06	21.8758	-0.647001
Ngly1	0.523645	1.01758e-06	12.9583	0.484236
Psen1	-0.466231	1.04682e-06	34.1234	-0.432162
Zbtb40	-0.517814	1.05588e-06	8.40639	-0.478859
Ntan1	-0.605352	1.07326e-06	28.275	-0.557218
Cox4i1	-0.453453	1.08587e-06	1099.42	-0.420474
Cbx7	-0.786409	1.09247e-06	6.35584	-0.715185
Sdc4	-0.55753	1.1028e-06	26.857	-0.514459
Fnbp1	-0.733639	1.10468e-06	39.9454	-0.669478
Nedd9	0.318587	1.17483e-06	30.0709	0.298901
Nckap1l	0.436599	1.20154e-06	87.7122	0.404952
Trim30a	0.485631	1.20872e-06	11.1187	0.449356
Arid5b	-1.39096	1.23531e-06	6.2024	-1.23161
Gnb3	-0.667029	1.24468e-06	22.0297	-0.610935
Susd1	-0.383732	1.2877e-06	31.055	-0.357064
Jmjd1c	-0.797632	1.29414e-06	34.2304	-0.723898
Kctd3	0.404134	1.29414e-06	15.5305	0.37543
Cry2	-0.682411	1.31758e-06	8.05226	-0.624104
Sparc	1.37967	1.33612e-06	1.41137	1.22101
Gpr155	-0.777273	1.33757e-06	2.90557	-0.70617
Fbxo36	1.29532	1.33855e-06	3.56611	1.14954
Actn4	0.281364	1.36994e-06	90.9824	0.265573
Rpia	-0.340025	1.42809e-06	57.4885	-0.317728
5730409E04Rik	0.661948	1.47423e-06	5.80945	0.60573
Sidt2	-0.784176	1.47691e-06	38.3084	-0.711552
Wdr26	-0.523539	1.48436e-06	36.8214	-0.482944
Slc43a1	0.855311	1.51895e-06	3.54021	0.772445
Krt8	-2.92944	1.55209e-06	1.79328	-2.52966
Prc1	-0.339761	1.57502e-06	52.5566	-0.317336
Ly6k	0.538357	1.58306e-06	189.67	0.496035
Usp7	-0.37804	1.59638e-06	121.174	-0.351529
Trp73	1.3819	1.64099e-06	0.410493	1.22011
Exoc3	0.336698	1.6418e-06	25.2122	0.314537
Rhof	-0.364467	1.66314e-06	32.8552	-0.339296
Sowahc	-0.398271	1.67171e-06	20.8735	-0.369597
Il2rg	-0.532397	1.69858e-06	106.588	-0.490445
Gimap8	-0.470002	1.70619e-06	16.428	-0.434244
Sh3bp2	-0.784956	1.72729e-06	8.86214	-0.711284
Pdcd11	-0.248829	1.73836e-06	65.6727	-0.236364
S1pr1	0.532136	1.75432e-06	8.52575	0.490094
Pde4d	4.16731	1.76068e-06	0.0223321	3.45151
Fam20c	-1.03057	1.78137e-06	3.98738	-0.921104
Tbrg1	0.350795	1.81234e-06	70.244	0.326927
Slc15a3	-0.507981	1.83111e-06	68.9919	-0.468257
Gpat3	-1.06908	1.847e-06	3.96057	-0.953609
Sema3g	0.881803	1.85077e-06	2.03471	0.793716
Mocs2	0.583562	1.8832e-06	13.5216	0.535677
Fxyd5	-0.765192	1.90187e-06	37.7368	-0.693727
Gm37065	0.899531	1.94057e-06	16.1443	0.808512
Smcr8	-0.472855	1.96801e-06	18.0541	-0.436398
Tbxa2r	-2.7416	1.98229e-06	1.74272	-2.3682
Fam43a	-0.43165	1.98655e-06	62.586	-0.399226
Prkcd	-0.28446	1.9923e-06	169.516	-0.267887
Tnfrsf1b	-0.547606	2.01016e-06	8.17105	-0.50343
Arap1	-0.41193	2.01016e-06	16.3023	-0.381448
Cth	-0.61751	2.01253e-06	17.9843	-0.565349
Traf5	0.512585	2.01642e-06	16.8792	0.472059
Snx8	0.367946	2.04884e-06	29.0178	0.341991
Btbd10	0.413749	2.09423e-06	17.1689	0.382981
Tnfaip2	0.590603	2.13739e-06	8.34936	0.541379
Ablim1	-0.618829	2.14811e-06	9.10663	-0.566219
Cmtm4	0.42599	2.16586e-06	6.81233	0.393904
H2-K1	0.496688	2.17706e-06	533.533	0.457525
Atf6b	-0.578776	2.24355e-06	32.256	-0.530715
Osbpl8	-0.337861	2.25071e-06	38.0675	-0.315036
2300009A05Rik	1.07276	2.30664e-06	10.4277	0.954499
Il21r	-0.318323	2.31367e-06	71.9385	-0.29767
Tmem251	0.503391	2.32419e-06	31.3979	0.463331
Glul	-0.561973	2.34867e-06	11.0321	-0.515623
Zbtb32	-0.462582	2.37312e-06	68.5685	-0.42658
Cfap58	1.87867	2.37356e-06	0.289415	1.6324
Ppp1r13b	0.788693	2.39594e-06	2.88875	0.712397
Pten	0.374326	2.55406e-06	22.2285	0.347241
Pgd	-0.42265	2.58022e-06	96.7612	-0.39046
Kbtbd7	-0.723925	2.59181e-06	5.15362	-0.656471
Sertad2	-0.481468	2.59603e-06	9.35691	-0.443288
Hnrnph3	-0.362932	2.62813e-06	34.4652	-0.337031
Nek7	-0.318773	2.63847e-06	83.0852	-0.297864
Abhd8	0.623262	2.64781e-06	20.328	0.569144
BC049715	-2.24616	2.67003e-06	3.49187	-1.94305
Usp15	-0.337999	2.67156e-06	16.1619	-0.314859
Kyat3	0.472627	2.70838e-06	18.8722	0.435207
Smarca2	-0.550554	2.71117e-06	18.6539	-0.504903
Man2a2	0.345848	2.71286e-06	38.6515	0.321787
Plekho2	-0.799057	2.72015e-06	12.4957	-0.720389
Gm6377	0.585851	2.76641e-06	8.07389	0.53607
Phkb	0.317202	2.88482e-06	23.9753	0.296333
Kctd7	-1.15559	2.91839e-06	2.42786	-1.02195
Chml	-0.588494	2.94155e-06	8.40573	-0.53814
Fam49a	-0.405305	2.95841e-06	8.41587	-0.374565
Kcnh2	-1.23948	2.99892e-06	1.6278	-1.09209
Cep128	0.619627	3.05641e-06	13.19	0.565283
Pxk	-0.482422	3.07684e-06	32.6712	-0.443587
Selenoh	0.571051	3.10038e-06	198.16	0.522523
Fig4	0.340781	3.14657e-06	26.6001	0.317029
Gm4827	0.897396	3.20382e-06	9.45592	0.802706
Vmn2r96	-2.19593	3.22518e-06	1.58377	-1.89457
Dexi	-0.709029	3.26591e-06	13.7213	-0.64232
Atp2b1	-0.293555	3.28171e-06	71.6952	-0.275276
Kremen2	1.41293	3.29594e-06	1.06965	1.2354
Nmi	0.608271	3.30212e-06	18.9944	0.554973
Cdca3	-0.408764	3.32103e-06	134.344	-0.377364
Nphp1	0.608597	3.33416e-06	7.77712	0.555208
Tmem65	0.518006	3.36998e-06	8.04711	0.47508
Abi3	0.482946	3.41442e-06	16.2858	0.443703
Ccne2	0.43456	3.4171e-06	24.8566	0.400359
Ddc	-2.32056	3.42545e-06	1.47551	-1.99806
Ank	-0.604736	3.43738e-06	14.2704	-0.551672
Etaa1	0.35971	3.43738e-06	44.6654	0.333612
Ptpn12	0.47034	3.43964e-06	12.6652	0.432379
Sppl3	-0.449296	3.4785e-06	24.5012	-0.413494
Hnrnpa3	-0.48167	3.55378e-06	13.1427	-0.442417
Kdm3a	-0.465895	3.60232e-06	14.8919	-0.428253
Zbtb21	-0.735487	3.60509e-06	8.53469	-0.664328
Dync1li2	0.322451	3.60987e-06	17.9552	0.300586
Smpd3	-2.28711	3.6899e-06	0.843639	-1.96729
Eprs	-0.211771	3.72964e-06	247.495	-0.2026
Ccr10	1.65573	3.7355e-06	1.27861	1.43465
Rnasel	0.931318	3.74197e-06	2.72319	0.829989
Slc19a3	6.47646	3.81775e-06	0	4.78293
Srpr	-0.436944	3.85788e-06	39.4555	-0.402133
Pik3r5	-0.629679	3.91367e-06	14.5137	-0.57279
Tmod2	-1.17377	3.94263e-06	0.807766	-1.03338
Zc3h8	0.652261	3.94687e-06	9.15947	0.59232
Pof1b	-3.37856	3.97432e-06	0.911736	-2.83073
Klhl24	-0.363725	3.97525e-06	12.403	-0.336857
Hyou1	-0.287205	4.01028e-06	115.107	-0.269397
Ptgir	-0.486294	4.01884e-06	32.5106	-0.446111
Siva1	0.588002	4.01884e-06	94.7206	0.53625
Tarsl2	0.590178	4.01884e-06	6.55493	0.538154
Flt3	-0.919446	4.03685e-06	2.96234	-0.819253
H1f5	0.411105	4.0575e-06	1223.96	0.378905
Abhd5	0.52501	4.08936e-06	7.61871	0.480535
Pot1a	-0.381519	4.09479e-06	22.5203	-0.352558
Zc3h12c	-0.506715	4.11674e-06	69.9386	-0.464229
Galnt7	0.326326	4.12967e-06	37.4779	0.303756
Stambpl1	0.431582	4.22327e-06	16.9681	0.39706
Herc4	-0.294687	4.23379e-06	51.2471	-0.275892
Gne	0.390105	4.23471e-06	9.03262	0.360099
Sh2d7	-0.747049	4.36051e-06	8.25084	-0.672899
Gga3	-0.764161	4.57558e-06	12.5474	-0.687116
Gimap9	-0.567232	4.58036e-06	32.1957	-0.517399
Wnt10a	0.315438	4.61617e-06	95.2764	0.293992
Serinc3	-0.352098	4.63831e-06	378.151	-0.326249
Lrp1	-0.860495	4.74869e-06	2.01494	-0.768185
Tmem39a	-0.499292	4.82618e-06	25.9786	-0.457036
Slc11a1	-1.12125	4.83483e-06	4.17596	-0.986817
Cpd	-0.415559	5.00472e-06	21.3897	-0.382307
Igkv9-124	2.41411	5.01733e-06	1.60613	2.06242
Tctex1d2	1.83461	5.08605e-06	1.61008	1.57639
Sigmar1	-0.572503	5.0914e-06	35.4727	-0.521549
Tbc1d4	-0.402621	5.19538e-06	6.47897	-0.370706
Tmem176a	-0.487424	5.35295e-06	53.4805	-0.446101
Zfp52	0.490725	5.5158e-06	7.66669	0.448932
Csnk2a1	-0.261163	5.53926e-06	49.4691	-0.246085
R3hdm2	-2.03895	5.58935e-06	5.68615	-1.74483
Slc39a11	0.527385	5.61427e-06	9.27594	0.481372
Zw10	0.391908	5.62142e-06	31.2014	0.361002
Tef	-0.612631	5.63528e-06	6.45534	-0.556081
Fez2	0.62215	5.73134e-06	2.9933	0.564248
Trio	-0.598861	5.7569e-06	4.09928	-0.543998
Wiz	-1.91547	5.76893e-06	3.05875	-1.64046
Ctps2	0.350982	5.95254e-06	11.2388	0.324749
Adgre1	1.2534	5.99881e-06	0.654728	1.09361
Rnf157	0.617702	6.02615e-06	14.8674	0.560125
Mcts1	-0.695813	6.12692e-06	24.2625	-0.627115
Phactr1	1.64107	6.14322e-06	0.236637	1.41149
Hint2	1.0297	6.14907e-06	8.86371	0.907501
Baz2a	-1.55681	6.22276e-06	17.816	-1.34203
Dot1l	-0.914562	6.2877e-06	18.3909	-0.811051
Capn7	0.239546	6.2877e-06	66.9795	0.226892
Pip4k2a	0.326772	6.36316e-06	35.1253	0.303363
Lilrb4a	-0.825748	6.39492e-06	7.93031	-0.736506
Bpgm	0.856749	6.41294e-06	5.13228	0.762467
Casp4	0.42807	6.43728e-06	47.0691	0.39268
Pak2	-0.581341	6.5409e-06	44.6505	-0.528072
Septin11	-0.586702	6.56528e-06	43.3759	-0.532726
Tnfsf10	-4.54568	6.61563e-06	0.64605	-3.59485
Trib1	-0.873693	6.62766e-06	3.22484	-0.776346
Ccar2	-0.30836	6.66092e-06	52.5982	-0.287164
Ctdsp1	-0.753507	6.66451e-06	18.4865	-0.675403
Cd200r3	1.37191	6.6814e-06	1.3035	1.18914
Mfsd12	-0.385012	6.70992e-06	16.5139	-0.354432
Endou	-0.592057	6.90579e-06	13.2691	-0.537121
H2-M3	0.565881	6.96832e-06	21.3465	0.514241
Abhd2	-0.797126	6.99894e-06	8.60738	-0.711725
Spsb3	0.488059	7.00712e-06	11.8396	0.445623
Plin2	0.522737	7.00712e-06	16.1693	0.476294
Gmcl1	0.476129	7.11758e-06	18.9516	0.43499
Dad1	-0.510464	7.22204e-06	23.7591	-0.465332
Parp3	0.488915	7.42688e-06	11.098	0.446163
Inppl1	-0.48478	7.85258e-06	39.2397	-0.4423
Cc2d1b	0.310472	7.98155e-06	32.4616	0.2887
Sf3b2	-0.316275	8.0216e-06	190.412	-0.293754
Phlpp1	-0.439577	8.02529e-06	38.1925	-0.402182
Capn3	0.791598	8.10276e-06	2.04178	0.705936
Trank1	1.10257	8.18204e-06	0.416931	0.964449
Zfpm1	0.700455	8.28574e-06	36.6128	0.629048
Hoxd4	-0.808632	8.30298e-06	4.38008	-0.719983
R3hdm4	-0.616591	8.31157e-06	32.3204	-0.557372
Cmtm8	-1.05442	8.53401e-06	8.79016	-0.924061
Gm3604	-0.549771	8.60515e-06	13.4391	-0.499138
Mpp3	1.59842	8.63994e-06	0.548545	1.36853
Foxs1	2.61784	8.63994e-06	0.332923	2.20465
Pacs2	0.640452	8.73628e-06	6.94577	0.577589
Ccar1	-0.297873	8.82893e-06	92.7563	-0.277538
Trub1	0.412243	8.96071e-06	7.32646	0.377663
Ppp6c	0.339156	9.05023e-06	38.6418	0.313481
Ptprs	-0.660459	9.08391e-06	33.4982	-0.594445
Foxk2	-0.305279	9.2609e-06	36.205	-0.283907
Card11	-0.317391	9.26322e-06	80.0963	-0.294453
N4bp3	0.60344	9.61148e-06	14.9127	0.545214
D730003I15Rik	1.34491	9.68733e-06	4.68702	1.16031
Socs2	-0.636001	9.74948e-06	9.97718	-0.573117
Fnbp1l	0.412424	9.9414e-06	19.7689	0.37751
Ddit3	-0.936726	9.97567e-06	12.7357	-0.824766
Dtnbp1	0.349363	1.04477e-05	58.5413	0.322078
Lrrc40	0.343165	1.05001e-05	84.5807	0.31666
Trim35	0.24922	1.05683e-05	73.3046	0.234838
Armc9	0.623685	1.05728e-05	2.30539	0.562081
Nop56	-0.201914	1.07006e-05	326.123	-0.19301
Akap17b	0.358295	1.09561e-05	10.6619	0.329761
Ogdhl	0.395463	1.0965e-05	18.6559	0.362301
Hmgn3	0.505726	1.12428e-05	31.1723	0.459291
Coq5	0.29721	1.13394e-05	40.7983	0.276545
Oosp1	2.78051	1.13851e-05	0.438291	2.31806
Ugcg	-0.455026	1.14546e-05	35.6575	-0.414583
Mtdh	-0.254844	1.15312e-05	153.244	-0.239651
Tnfaip3	-0.353524	1.17183e-05	38.688	-0.325434
Inpp4b	0.428817	1.17887e-05	6.65871	0.391396
Ube2l3	-0.550649	1.18897e-05	49.6531	-0.498313
Prim1	-0.36405	1.23794e-05	87.1028	-0.33448
Pccb	0.370766	1.23794e-05	31.6848	0.340343
Reep3	-0.57203	1.25738e-05	10.7722	-0.51659
Rab30	0.340894	1.29623e-05	65.5213	0.314212
Chst11	-0.534401	1.30445e-05	4.48018	-0.483704
Ppia	-0.345053	1.30486e-05	1905.07	-0.317809
Kif3a	0.529827	1.32973e-05	4.23076	0.479619
Nsd1	-0.383713	1.33727e-05	12.526	-0.351443
Magt1	-0.263	1.33967e-05	56.8596	-0.246566
Ranbp2	-0.32471	1.34082e-05	127.967	-0.300085
Dennd4a	-0.501736	1.36431e-05	32.8775	-0.454929
H2ac7	1.38177	1.36726e-05	27.4392	1.18326
Ccng2	-0.480636	1.37499e-05	15.8944	-0.436385
Cpeb3	1.12776	1.37499e-05	0.454528	0.977639
Atp13a2	0.365693	1.38706e-05	48.7854	0.335612
Zfp951	-6.28062	1.40246e-05	0.346431	-4.40037
Agpat5	-0.462832	1.4089e-05	17.6214	-0.420649
Maged2	0.48991	1.41181e-05	10.3695	0.4444
Arap3	1.05873	1.44605e-05	0.650817	0.920555
Pgpep1	-0.403987	1.46958e-05	14.2057	-0.368882
Hyls1	-0.611484	1.46962e-05	12.0141	-0.549618
Mical1	0.303601	1.47076e-05	30.3629	0.281615
Ptpn6	-0.261093	1.47165e-05	429.63	-0.244773
Fdxr	0.42043	1.4723e-05	29.7095	0.383266
Pitrm1	-0.279361	1.47504e-05	59.5712	-0.260622
Zc3h10	-0.707169	1.47721e-05	14.8355	-0.630491
Mtf1	-0.592056	1.48204e-05	4.2836	-0.53289
Zfp266	-0.301569	1.51016e-05	31.9132	-0.279802
Kcnk10	-0.66104	1.51051e-05	1.94307	-0.591523
Lig1	0.380458	1.51051e-05	91.9587	0.348231
Set	-0.151353	1.55989e-05	514.988	-0.146918
Mxd4	0.492813	1.5784e-05	25.1454	0.446437
Itpr1	-0.355367	1.58994e-05	37.3238	-0.32627
Map3k1	-0.420474	1.59113e-05	52.8693	-0.383032
Acads	0.50227	1.59953e-05	47.3576	0.454638
E030030I06Rik	0.885522	1.65742e-05	2.85428	0.776975
Siglecf	0.884045	1.69222e-05	3.11136	0.775542
Plekhm2	-0.32587	1.7102e-05	24.5905	-0.300559
Pygm	-1.02019	1.72355e-05	2.46508	-0.886607
Rps15	-0.479378	1.76926e-05	2468.69	-0.434193
Serp1	-0.411402	1.7694e-05	574.295	-0.374746
Gfm1	0.249293	1.7694e-05	66.477	0.234264
Neil3	0.509775	1.79786e-05	15.1241	0.46064
Ptms	0.556601	1.80895e-05	50.5408	0.501219
Hpse	-0.522536	1.80961e-05	10.062	-0.471705
Gtf2a1	-0.426395	1.81462e-05	30.9525	-0.387747
Stat3	0.250674	1.83498e-05	33.3019	0.235416
Dusp16	-0.707803	1.85131e-05	8.88663	-0.629239
Arap2	-1.15409	1.85494e-05	1.03525	-0.994057
Rpa1	0.270713	1.90146e-05	145.567	0.252738
Pde1c	-0.680986	1.93477e-05	1.40619	-0.606497
Ppp1r12a	-0.404314	1.96162e-05	32.0929	-0.368217
Plaur	-0.666328	1.99097e-05	15.6723	-0.593996
Slc23a1	1.25119	2.0066e-05	1.18194	1.07067
Extl3	-0.386319	2.00693e-05	22.5458	-0.35249
Fam167a	-0.766619	2.00722e-05	9.21131	-0.677296
Tec	-0.251401	2.01213e-05	71.6977	-0.235926
Get1	-0.478194	2.05607e-05	21.5275	-0.43248
Inip	-0.362145	2.06038e-05	23.8703	-0.331453
Acad8	0.537803	2.09995e-05	8.62207	0.484151
Firre	0.595115	2.10257e-05	3.15264	0.533357
Dars	0.32974	2.1125e-05	132.524	0.303413
Ankrd52	-1.40195	2.12327e-05	15.6044	-1.18937
Sema4d	-1.08897	2.13373e-05	25.3541	-0.93916
Bcl2l1	-0.576064	2.14289e-05	13.8258	-0.516945
Gprasp1	0.48559	2.17861e-05	3.80985	0.438651
Chchd10	-0.354285	2.17954e-05	92.6183	-0.324498
Ahi1	0.674086	2.17954e-05	1.98205	0.599772
Poglut1	-0.375268	2.19478e-05	21.4271	-0.342621
Gpam	0.352729	2.21112e-05	11.7606	0.323116
Rasa3	-0.886813	2.27341e-05	3.58062	-0.774386
Vwa5a	0.320425	2.32647e-05	13.8245	0.295176
Il6st	-0.487326	2.32958e-05	9.80154	-0.439845
Pycr1	-1.18547	2.34673e-05	1.9678	-1.01502
Fchsd2	-0.713002	2.37825e-05	24.2153	-0.631461
Gm26579	-3.99366	2.39192e-05	2.25151	-3.09612
H3c11	0.63911	2.41275e-05	249.337	0.569673
Mcm3	0.258438	2.43003e-05	152.07	0.241755
Fscn1	-2.61666	2.4618e-05	0.650725	-2.14464
Uvrag	0.221686	2.47316e-05	56.1546	0.20977
Bcl2a1b	-0.448835	2.47453e-05	142.415	-0.40609
Snrpd1	0.369475	2.47453e-05	256.332	0.337253
Smad3	-0.826247	2.52505e-05	4.72655	-0.723851
Knop1	-0.2703	2.52904e-05	37.9191	-0.251924
Rab27a	0.396659	2.53172e-05	17.0419	0.36069
Fxyd6	-6.66725	2.53627e-05	1.09667	-4.34148
Cytip	-0.341546	2.53804e-05	18.6122	-0.313113
Utp23	0.45	2.54799e-05	11.7672	0.406969
Pde8b	1.42364	2.55422e-05	0.356289	1.20181
C1qtnf12	0.84454	2.55679e-05	7.53448	0.738567
Zeb2	-0.585232	2.55731e-05	9.01121	-0.523625
Aff3	-0.769355	2.58303e-05	13.4909	-0.677071
Zfp870	-0.605358	2.61969e-05	5.58003	-0.54056
Manea	-0.287683	2.61969e-05	65.4247	-0.2668
Ctss	-0.309109	2.63231e-05	304.09	-0.285171
Fggy	0.689655	2.6558e-05	3.8276	0.611104
Smarcd3	-1.67864	2.65999e-05	2.55831	-1.4009
Sgip1	0.998884	2.66083e-05	0.714342	0.862967
Snapc5	-0.540757	2.69126e-05	39.0796	-0.485246
H3c1	0.674172	2.70466e-05	220.664	0.59807
Tuba1a	-0.526106	2.74336e-05	125.441	-0.47253
Cyp11a1	0.341494	2.75428e-05	56.163	0.312844
Rbms2	-1.17224	2.75745e-05	4.62225	-1.00124
Meis2	-2.96351	2.78631e-05	0.6308	-2.39271
Gimap4	-1.71653	2.80416e-05	1.85088	-1.42882
Vmac	0.882649	2.80416e-05	2.57624	0.768363
Aldh2	-0.406482	2.80686e-05	91.8203	-0.368806
Cracr2a	0.723189	2.85359e-05	0.927297	0.638168
Fam91a1	0.248682	2.86586e-05	75.3641	0.233073
Il22ra1	-6.46875	2.87419e-05	0.299418	-4.23268
Cxcr4	0.448988	2.87419e-05	24.2922	0.405544
Csgalnact1	1.03098	2.87419e-05	1.05965	0.887531
Nus1	-0.275465	2.89867e-05	48.9431	-0.256118
Tgfbr1	0.324891	2.89867e-05	20.7899	0.298465
Pole2	0.406379	2.93122e-05	29.4467	0.368548
Cntnap1	0.820232	2.93122e-05	3.59665	0.717179
Gfi1b	-1.00003	2.94006e-05	4.66585	-0.862303
Mgat1	-0.401693	2.96115e-05	31.9708	-0.364459
Rnf166	0.503712	2.96237e-05	13.7226	0.452761
Mars2	0.414458	2.9772e-05	15.5547	0.375472
Cd200	-0.507179	3.04335e-05	15.6272	-0.455612
Ighj2	1.06975	3.05672e-05	41.424	0.917529
Lig4	0.604091	3.0741e-05	4.25433	0.538307
Ube2o	-0.374254	3.09737e-05	25.1313	-0.340643
Zfp777	-0.472789	3.11296e-05	13.5643	-0.42578
Spata7	0.583004	3.2023e-05	8.80391	0.52019
Lsp1	-0.327371	3.20234e-05	235.294	-0.300339
Top2b	0.237187	3.22778e-05	100.02	0.222956
Myc	-0.795147	3.24989e-05	150.593	-0.695651
Ifi27l2a	0.694173	3.32385e-05	21.5701	0.612842
Ezh2	0.269366	3.39994e-05	88.0904	0.250612
Hmgn5	0.399195	3.41695e-05	20.3352	0.36179
Top2a	-0.196342	3.59449e-05	349.724	-0.187085
Fbxo10	1.15161	3.60565e-05	0.621067	0.979606
Map3k10	0.513851	3.61736e-05	8.68761	0.460418
Rab3ip	-0.518139	3.6657e-05	10.9482	-0.464024
Grid1	4.21181	3.66828e-05	0.037018	3.16284
Gemin4	-0.284509	3.76412e-05	39.0645	-0.263388
Ralgds	-0.492531	3.82608e-05	25.9447	-0.441796
Golph3l	-0.415993	3.82608e-05	21.6684	-0.37584
Gramd4	0.500565	3.8379e-05	4.98968	0.448679
Spryd3	0.418749	3.84799e-05	13.2584	0.378187
E330020D12Rik	0.614575	3.85085e-05	5.20963	0.545489
Dctn1	0.254503	3.85803e-05	30.4641	0.237651
Mccc1	0.338096	3.86789e-05	19.368	0.309014
Sort1	0.567728	3.87988e-05	3.01122	0.505945
Cdc42bpb	0.400829	3.91979e-05	9.7583	0.362689
Vps26b	0.321718	3.92558e-05	10.4127	0.295008
Gipc1	0.497757	3.94349e-05	21.6654	0.4461
Rnpc3	0.418631	3.96069e-05	10.0035	0.377955
Kpna2	-0.332486	4.10021e-05	212.882	-0.304074
Rab21	-0.385983	4.15438e-05	47.0558	-0.349738
Hadha	0.194787	4.17123e-05	113.314	0.185581
Bsg	-0.312704	4.17732e-05	192.731	-0.287183
Lyrm4	0.465672	4.19739e-05	22.1691	0.418194
Vim	-0.559187	4.21122e-05	22.5049	-0.498149
Lrrc8c	-0.767899	4.25253e-05	5.62815	-0.670628
Fundc1	-0.581432	4.25253e-05	9.70258	-0.516888
Qrich1	-0.249845	4.27845e-05	84.1811	-0.233488
Selenok	-0.413973	4.31383e-05	97.4371	-0.373602
Fam131a	-2.85058	4.3717e-05	0.91077	-2.27305
Ptgr2	0.36162	4.42845e-05	27.7134	0.328679
Slc25a29	1.10799	4.42845e-05	1.82653	0.941073
Ccr9	2.82391	4.46612e-05	0.0674721	2.2521
Tmem209	-0.440308	4.56055e-05	16.3402	-0.395989
Tmem260	0.444993	4.61604e-05	5.47262	0.399959
Rufy2	-0.653513	4.63867e-05	4.37776	-0.576343
Mrpl39	-0.309529	4.66074e-05	97.2846	-0.284219
Cltb	0.498436	4.66074e-05	16.6474	0.445746
Lonp2	0.360727	4.66687e-05	27.5481	0.327748
Lpp	-1.65648	4.68118e-05	0.187809	-1.36338
Ubap1	-0.426971	4.68118e-05	7.5562	-0.384411
Pter	0.381284	4.68927e-05	11.6067	0.345269
Aldh7a1	0.324978	4.69396e-05	23.7987	0.297313
Adamts14	-0.694398	4.74985e-05	5.57652	-0.609685
Pja1	0.339804	4.74985e-05	33.9388	0.309877
Smco3	-2.94841	4.80598e-05	0.999769	-2.33285
Mapk1	-0.185578	4.80631e-05	85.8752	-0.17729
Sec24d	-0.475356	4.84412e-05	12.0327	-0.425749
BC048403	-1.32698	4.85823e-05	2.81989	-1.10934
Akr1e1	0.403778	4.87994e-05	19.4839	0.364347
Adamts10	0.441972	4.91057e-05	6.48877	0.397049
Dnmt1	0.235417	4.91273e-05	152.754	0.220863
Tmed10	-0.327248	4.91648e-05	49.865	-0.299109
Oplah	1.4767	4.99697e-05	0.370444	1.22337
Syt11	-0.714277	5.06085e-05	3.00593	-0.625242
Shisa8	-0.693722	5.08324e-05	73.6497	-0.60845
Il17rb	-0.565044	5.12417e-05	14.7726	-0.501699
Dcaf12	-0.35719	5.15263e-05	33.5392	-0.324403
Arhgef7	-0.479517	5.22014e-05	5.58776	-0.428901
Rab3gap2	0.276154	5.22861e-05	17.554	0.255611
Heatr1	-0.196163	5.23471e-05	81.5036	-0.186588
Thrap3	-0.192226	5.23771e-05	98.5376	-0.183111
Eif3e	0.277117	5.30181e-05	540.665	0.2564
Sms	-0.341041	5.42893e-05	42.4555	-0.31053
Pspc1	-0.212145	5.46296e-05	131.155	-0.200558
H2bc15	0.502656	5.5173e-05	375.066	0.448333
Slc39a3	-0.880506	5.53189e-05	2.91938	-0.757443
Npc2	-0.367362	5.58233e-05	64.4133	-0.332782
Kctd12	-0.246316	5.59953e-05	68.0818	-0.230039
Myl4	0.687686	5.61437e-05	12.3878	0.602535
Neat1	0.766606	5.65506e-05	14.1058	0.666281
Pigz	0.73468	5.66127e-05	7.54717	0.640558
Tcf4	-0.408226	5.72529e-05	49.3258	-0.367484
Ctsa	-0.39254	5.80858e-05	31.5749	-0.354055
Ampd3	-1.31941	5.9559e-05	1.24665	-1.0979
Mpi	0.382567	5.9559e-05	22.463	0.345475
Tmem18	0.440909	5.99076e-05	12.5513	0.395184
Glb1	0.348764	6.02781e-05	39.2463	0.316749
D6Wsu163e	0.337027	6.11457e-05	24.6909	0.306775
Dtymk	0.41896	6.37166e-05	89.0587	0.376188
H2ac6	0.65285	6.43316e-05	234.586	0.572795
Tyk2	-0.320052	6.45508e-05	26.0607	-0.292287
Myzap	-0.749385	6.52854e-05	6.38354	-0.650826
Rad9a	-0.598765	6.63102e-05	11.9937	-0.527941
Renbp	0.464201	6.63855e-05	43.1047	0.414534
Cops7a	-0.461741	6.84602e-05	34.3949	-0.412283
Efhd2	-0.417849	6.85447e-05	76.0778	-0.374919
Oas1c	0.955421	6.86844e-05	2.21309	0.813141
Mipep	-0.317326	6.886e-05	27.8731	-0.289813
Ticam1	-0.721427	6.88615e-05	10.9443	-0.627754
Sema4g	-2.50921	6.91818e-05	0.601591	-1.98689
Alg3	-0.851854	6.91818e-05	10.3686	-0.731561
Mylk2	1.86015	6.96386e-05	0.289332	1.50088
Rpl6	-0.346518	6.97601e-05	1455.5	-0.314388
Kcnmb4	-1.69841	6.97733e-05	3.57252	-1.37883
Map4k5	0.292282	6.97733e-05	14.7036	0.268656
Erlin1	-0.350352	6.98068e-05	27.1548	-0.317617
Tsc22d2	-0.411896	7.0342e-05	10.5619	-0.36972
Atf6	-0.329093	7.05777e-05	26.5041	-0.299649
Ndst1	-0.636906	7.06578e-05	9.90057	-0.558809
Cxcr6	-2.34004	7.07196e-05	1.66205	-1.86044
Oas2	2.31701	7.19105e-05	0.17395	1.84217
Cstf2t	0.291107	7.23373e-05	30.687	0.267577
Gart	-0.319176	7.37115e-05	262.693	-0.291173
Cox14	0.555854	7.39877e-05	60.7147	0.491277
Mapk11	-0.606942	7.58586e-05	7.95929	-0.533538
Tlk1	-0.408643	7.6051e-05	26.4323	-0.366615
Cabin1	-0.619803	7.68428e-05	27.9707	-0.544013
Tceal9	0.519736	7.81055e-05	38.0893	0.46058
Isg20l2	-0.307906	7.86631e-05	52.7267	-0.28152
Tgoln1	-0.639036	7.87589e-05	6.14471	-0.559549
Treml2	-0.439066	7.91963e-05	6.67755	-0.392226
Tmem51	-0.432101	7.93474e-05	51.8998	-0.386306
Rgs13	-0.388412	8.20081e-05	539.605	-0.349172
Mycbpap	1.16238	8.20081e-05	0.802437	0.969503
Clcn6	-0.67081	8.23835e-05	6.56739	-0.58495
Uspl1	-0.239536	8.32695e-05	35.7216	-0.223623
Rpgr	0.536786	8.33282e-05	2.94557	0.474441
Dhrs4	0.351849	8.41124e-05	30.0986	0.318254
Pabpn1	0.297792	8.41913e-05	177.64	0.272844
Spn	-0.335068	8.48625e-05	17.2764	-0.304119
Lias	0.288735	8.49129e-05	27.4021	0.265209
Aicda	-0.44668	8.50361e-05	10.1829	-0.398297
Catsperd	1.45279	8.50361e-05	0.612198	1.18715
Mcub	-2.22062	8.52769e-05	2.12146	-1.75819
Cd68	-0.920492	8.53832e-05	10.8094	-0.782001
Sbno2	-0.309568	8.64685e-05	15.1254	-0.282656
Cdca4	0.355136	8.78572e-05	52.2254	0.320858
Tjp2	0.295112	8.86304e-05	15.3829	0.270462
Zfp142	-0.898755	8.97906e-05	8.35747	-0.764244
F8a	0.72758	8.99653e-05	4.67017	0.629536
Kdelr1	-0.356364	9.08674e-05	44.3856	-0.32177
Cers5	0.311301	9.10922e-05	58.4572	0.283969
Slc15a2	-0.554735	9.11633e-05	5.46632	-0.488726
Glod4	0.341335	9.27932e-05	43.4271	0.309085
Tln2	0.291142	9.41154e-05	6.42836	0.266985
2810029C07Rik	1.23454	9.42593e-05	1.20588	1.02047
Tmbim1	-0.404927	9.43405e-05	19.8813	-0.36249
Tbc1d23	-0.379043	9.51602e-05	14.7085	-0.340653
Per1	-1.11596	9.51824e-05	5.11604	-0.930366
Plch1	-1.37563	9.59782e-05	0.608332	-1.12544
Gclm	-0.377575	9.66928e-05	35.071	-0.339352
Epb41l4aos	-0.577006	9.7033e-05	83.3729	-0.506676
Trp63	-0.737199	9.72935e-05	11.604	-0.636204
P4htm	0.519196	9.73904e-05	9.5812	0.458555
Ebi3	-0.592519	9.84497e-05	53.7844	-0.519327
Mthfsd	-0.411033	9.85101e-05	8.32573	-0.367423
Ggact	0.444615	9.85101e-05	41.8651	0.395742
E2f2	0.331552	9.90084e-05	13.4767	0.300669
Chsy1	-0.3262	9.90778e-05	15.6396	-0.296187
Orai2	0.420185	9.9091e-05	8.5068	0.375101
Atl2	0.326506	9.91386e-05	32.0519	0.296438
Znfx1	-0.367625	0.000100286	9.6754	-0.330837
Serpina3f	0.946039	0.000100497	1.78289	0.79881
Slc29a2	-1.17526	0.000100507	3.21358	-0.973827
Hdlbp	-0.262218	0.000101124	158.186	-0.2425
Slc38a1	-0.488733	0.000101921	52.6705	-0.432671
Dars2	-0.324379	0.000104452	23.1761	-0.2945
Pkd1	-0.55105	0.000104692	7.04681	-0.484533
Rcan3	0.612484	0.000104841	2.78359	0.535068
Osbpl5	0.634173	0.000106055	2.62441	0.552601
Ddx58	0.720767	0.000106769	2.66626	0.621963
Slc35a4	-0.467506	0.000107536	47.4237	-0.414498
Fcrla	-0.616449	0.000107559	13.7519	-0.538051
Ubac2	0.308547	0.000110043	50.327	0.281125
Spp1	-2.30377	0.000110263	1.48347	-1.79826
Cks2	-0.384244	0.000114923	163.991	-0.34422
Lig3	-0.39826	0.000116329	31.5765	-0.355912
Gm5617	0.992205	0.000116664	7.54957	0.831356
Tmem94	-0.496857	0.00011739	10.2108	-0.438555
Sdhaf3	0.902586	0.000117402	11.0307	0.762492
Cmtm7	-0.528931	0.000119115	52.0801	-0.465178
Gtf3c1	-0.350491	0.000119723	45.2769	-0.315844
Atp6v0d1	0.382768	0.000119836	66.6814	0.342799
Lrrfip2	0.405402	0.000120522	11.1292	0.361725
2210408I21Rik	0.562447	0.000121498	3.22799	0.492732
Faf2	-0.303211	0.000122655	27.3376	-0.276375
Gnat2	0.768732	0.000124373	3.80992	0.657764
Dpy19l1	0.284351	0.000125695	17.2897	0.260588
Cnst	0.320615	0.000125726	14.1299	0.290792
Gpr157	-0.504703	0.000126043	4.60097	-0.444596
Ctdspl2	0.296186	0.000126295	18.8721	0.27044
H2aw	0.437865	0.000126295	300.579	0.388683
Rgs2	-0.872415	0.000127699	2.86895	-0.737749
Eri2	-0.501629	0.000129447	10.1776	-0.441842
Sema4c	-0.801899	0.000130371	2.3173	-0.682898
Rras2	0.357914	0.000130371	48.6242	0.321702
Lmtk2	-0.547395	0.000131511	10.456	-0.479652
Plpp6	0.706837	0.000131556	3.64009	0.608331
Pts	0.419603	0.000133906	28.3695	0.37308
Glmp	-0.544049	0.000135386	33.795	-0.476656
Nebl	0.336704	0.000135671	4.64767	0.303914
Mtrr	-0.329918	0.000135768	12.4547	-0.298272
Aarsd1	0.404332	0.00013842	86.0505	0.360152
Meis3	0.407287	0.000138638	17.7553	0.362607
a	1.19256	0.000138638	3.62797	0.97774
Ivd	0.343432	0.000140194	34.8406	0.309384
Lratd2	3.78399	0.000140592	0.0243238	2.67336
Kidins220	-0.302218	0.00014102	25.181	-0.275152
Impa2	0.428093	0.000141336	23.1844	0.379876
Aars2	0.376402	0.000142113	19.2728	0.336735
Vps37a	-0.580686	0.000146672	8.52757	-0.505971
Adi1	-0.527933	0.000146672	28.6431	-0.4627
Flt1	0.893717	0.000148305	0.594699	0.751371
Tfg	-0.389343	0.00014862	44.6058	-0.347311
Pip4k2b	-0.264641	0.000150533	31.4287	-0.243707
Eif4h	0.235325	0.000152712	293.115	0.219042
Hspa5	0.311912	0.000155742	927.885	0.282905
Kat6b	-0.559618	0.000156364	5.16844	-0.488201
Brd4	-1.80485	0.000157241	10.9181	-1.41429
Dnajb12	-0.595138	0.000157241	17.859	-0.517037
Tmx1	0.374022	0.000159065	48.6087	0.334276
Bcl2l13	-0.25909	0.000159323	16.0674	-0.238944
Relb	0.377363	0.000159323	45.5243	0.337038
Dgat2	-1.13818	0.000159622	2.39751	-0.933368
Dglucy	1.21749	0.000161589	0.559969	0.991393
Nae1	0.416978	0.000162209	41.9721	0.369865
Madcam1	0.376317	0.00016571	58.6979	0.335996
H3f3b	0.334353	0.000167162	448.009	0.30123
Vkorc1l1	-0.341433	0.000167787	15.5898	-0.307068
Zfp53	0.877276	0.000167875	1.286	0.736511
Mcm7	0.186625	0.000168508	141.053	0.177083
Zadh2	0.377137	0.000168508	12.341	0.336593
Cisd2	0.369964	0.000168746	48.4619	0.330642
Odf2	-0.513863	0.000170305	28.8083	-0.449895
Gfod2	0.564941	0.000170521	3.71177	0.491722
Ing4	0.411979	0.000170766	23.9829	0.365425
Gnptab	-0.404224	0.000171006	26.4093	-0.358974
Spcs3	-0.29109	0.000171006	130.19	-0.265378
Cacul1	0.221438	0.000171006	23.5251	0.207069
Nvl	-0.358832	0.000172514	22.596	-0.321324
Hells	0.267727	0.000172514	183.337	0.245966
Ip6k3	0.419136	0.000172989	14.7609	0.371283
Ndufaf6	0.471119	0.000174286	24.4157	0.414372
Tnf	-0.548436	0.000174861	30.4811	-0.478006
Dnajc21	0.313796	0.000175573	65.928	0.284064
Gm32200	1.45968	0.000176386	0.725343	1.16256
Ddx46	-0.261378	0.000178949	57.7929	-0.240592
Arhgef3	-0.791	0.000179284	2.60955	-0.669368
Arpc3	-0.302343	0.00018305	342.092	-0.274484
Tspan32	0.451027	0.000183801	22.6222	0.397374
Mrps30	0.289137	0.000183999	66.7987	0.263558
1810013L24Rik	-0.300905	0.000184133	22.8038	-0.273276
Gm1965	1.46477	0.000184518	0.566807	1.16412
Snx10	0.340301	0.000184759	25.2479	0.305744
Ttyh2	-0.674916	0.000187144	5.95306	-0.578626
Sh3bp5	0.184216	0.000187144	81.5403	0.174864
Ccdc117	0.258216	0.000188748	31.7544	0.237836
Crebzf	0.37182	0.000188817	31.3533	0.331653
Fanci	0.380093	0.000191588	9.70378	0.33842
Tuba1c	-0.389359	0.000193653	40.396	-0.346023
Chaf1a	0.226385	0.000195644	73.9268	0.211051
Arhgap15	0.38888	0.000197077	11.6187	0.345541
Sclt1	0.467477	0.000197343	9.09634	0.41049
Rbpms	-0.724427	0.000197888	4.75408	-0.6165
Eogt	-0.428882	0.000198324	9.10118	-0.378559
Mbnl1	-0.271865	0.000200052	123.302	-0.24904
Gadd45a	0.677492	0.000200052	7.03402	0.579776
Etf1	0.292234	0.000206967	250.149	0.265783
Cdc14b	0.686689	0.000208529	1.23654	0.586442
Gm36878	3.47987	0.000211421	0.615727	2.43105
Cdk12	-0.587415	0.000213203	24.486	-0.507644
Rcan2	-4.89621	0.000213316	0.465755	-2.96438
Tnfsf15	0.875308	0.000213316	0.747975	0.730261
Tdp1	0.410874	0.000213737	26.6899	0.363261
Klf7	-1.98893	0.000213891	1.49462	-1.52111
Enox2	-0.368272	0.000214111	18.1006	-0.328158
Nol6	-0.518677	0.000215073	30.8611	-0.451871
Tpgs2	0.523603	0.000215073	2.29001	0.455889
Fbxo30	0.667434	0.000215576	2.0665	0.570907
Bzw2	-0.22187	0.00021568	166.502	-0.207064
Tspear	3.22508	0.000215704	0.0761534	2.29429
Usp1	0.259467	0.000216285	95.4017	0.238566
Rictor	-0.446875	0.000216542	15.6106	-0.392843
Deptor	1.39429	0.000218234	0.209274	1.10664
Serpind1	1.18142	0.000219232	2.17875	0.954873
Seh1l	-0.249406	0.000223936	42.2626	-0.230121
Etfdh	0.335582	0.000227008	24.2569	0.301067
Mroh1	0.433555	0.000229203	4.73812	0.38152
Pmm2	-0.348345	0.000230108	38.3891	-0.311474
Hdac6	0.341588	0.000230108	14.629	0.305934
Sec14l1	-0.446048	0.000231417	8.52355	-0.39173
Ywhag	-0.305667	0.000233099	117.695	-0.27645
Ptbp1	-0.541872	0.000234082	188.933	-0.469956
Usp8	-0.289896	0.000235614	36.5815	-0.263471
Susd6	-0.561795	0.00023826	7.84458	-0.485868
Map2	0.954545	0.0002387	0.310742	0.786788
Arnt	-0.398874	0.00023971	24.923	-0.352733
Idh1	-0.462882	0.000240826	22.4699	-0.405277
Ak3	0.239499	0.000243587	48.2812	0.22168
Cep162	0.459201	0.000243707	6.8308	0.402172
Bhlhe41	-0.549731	0.000245781	34.1265	-0.475834
Chd5	-1.3544	0.000250683	0.524679	-1.07262
Smoc1	-0.328562	0.000250683	17.4619	-0.294937
Faah	-0.378409	0.000251731	13.5979	-0.335694
Eif3h	0.233965	0.00025229	543.764	0.216978
Cd40	0.295653	0.00025229	77.8819	0.267988
Ddx50	0.302024	0.000253946	41.3381	0.273184
Ttc23l	2.17404	0.000254134	0.273354	1.63063
Nqo2	0.47659	0.000254228	4.63751	0.41609
Itga4	-0.67232	0.000256342	27.6135	-0.572357
H2bc13	0.549823	0.000257758	300.985	0.475425
Brix1	0.179761	0.000259401	118.537	0.170633
Ptgis	-0.709119	0.00026012	10.0484	-0.600566
Rtn3	-0.49879	0.000262626	32.6532	-0.433938
Tmem219	0.539281	0.000267876	18.4319	0.466569
Hnrnpc	-0.25034	0.000269854	223.112	-0.230492
Stat5b	0.279906	0.000271159	11.7423	0.254863
Dennd5a	0.257334	0.000272293	14.7892	0.236264
Wfikkn2	-5.58471	0.000279391	0.534028	-2.93717
Dusp4	-1.02243	0.000279391	1.76376	-0.832442
Mapk8	0.285841	0.000279391	10.6647	0.259642
Rad54b	0.425733	0.000279391	4.60475	0.373832
Lancl1	0.457932	0.000279391	7.00375	0.400142
Hpgds	-0.379291	0.00027974	16.0028	-0.335869
Itpka	1.30863	0.000279948	0.863513	1.03576
Nfu1	0.389271	0.00028006	79.0346	0.344007
Iglj3p	1.80196	0.000280542	20.9345	1.37221
Tyw1	-0.281429	0.000281439	12.2871	-0.255998
H3c10	0.850064	0.000283735	69.6145	0.705415
Sf3a1	-0.452125	0.000284443	62.7055	-0.395252
Rbbp8	0.301238	0.000284443	22.442	0.272159
Als2	0.289538	0.000285428	25.1774	0.262591
Cggbp1	-0.212675	0.000285742	62.5547	-0.198815
Six1	-0.451399	0.000288584	18.3897	-0.394553
Mgat5	-0.460779	0.000292223	16.8481	-0.402112
Akna	-0.724577	0.000293309	20.8223	-0.610475
Nup210	-0.426442	0.000296376	47.7011	-0.374013
Stk25	0.308299	0.000296689	25.1157	0.277773
Tmem97	-0.390768	0.000297882	86.4071	-0.344882
Lrrfip1	-0.258389	0.000307619	18.4566	-0.236838
Cacna1g	0.674635	0.000310671	1.29748	0.571408
Sema4a	-0.907636	0.00031202	2.19705	-0.74581
Wdr6	0.287281	0.00031202	29.0647	0.260481
Esco2	-0.315271	0.000312532	42.2786	-0.283263
Sbf1	0.191857	0.000313212	45.7299	0.180905
Noxa1	-0.460273	0.000314551	20.1668	-0.40115
Got2	-0.25302	0.000315489	146.126	-0.232345
Acsbg1	0.338533	0.000317885	19.3409	0.302085
Selenom	-1.06252	0.000319887	6.56097	-0.85719
C1qbp	-0.228418	0.000322113	316.109	-0.211867
Mknk2	-0.290126	0.000322516	93.848	-0.262693
Mis18a	-0.394797	0.000324085	50.69	-0.347688
Tox4	-0.227396	0.000326182	61.2695	-0.210987
P2ry10b	1.12953	0.00032642	0.68705	0.904108
Gpcpd1	-0.369674	0.000329996	17.2091	-0.327182
Rps24	-0.254172	0.000333951	1772.74	-0.233159
Pnpla7	0.281074	0.000333951	19.4315	0.255206
Mrps22	0.385971	0.00033587	74.2102	0.340315
Bcar3	-0.274606	0.00033701	63.3776	-0.249897
Uros	0.546585	0.000337689	4.35647	0.470045
Nagk	0.586505	0.0003405	8.95045	0.501575
Chst12	-0.620588	0.000341465	11.6077	-0.528213
Slc39a14	-0.348525	0.000341465	29.544	-0.309863
Khk	0.632047	0.000341465	6.9039	0.537117
Prps2	0.221484	0.00034359	49.7927	0.205934
Dut	0.289211	0.000343609	93.0307	0.26174
AI506816	-0.809312	0.000346527	9.09981	-0.671002
Baiap2	0.487457	0.000346527	7.71551	0.422351
Galt	0.402152	0.000346953	13.7798	0.353239
Ercc4	-0.445875	0.000348835	7.94456	-0.388663
Shfl	0.514935	0.00034889	13.6647	0.444384
Dtl	0.188382	0.000350327	50.9679	0.177766
1700010I14Rik	-3.23887	0.000352135	0.935883	-2.1946
Ubxn7	-0.262828	0.000353592	25.4086	-0.240118
Zcwpw1	0.831963	0.000359205	2.03366	0.686959
Abl2	-0.214722	0.000359472	18.6589	-0.200167
Slc16a13	-0.73115	0.000361476	6.50536	-0.611879
Gmeb1	-0.47902	0.000362532	6.52736	-0.41515
Trim8	-0.670241	0.000366242	20.0296	-0.565502
Etl4	-1.04074	0.000369365	8.27541	-0.837046
Sipa1l1	-0.597433	0.000369758	20.9598	-0.5091
Rasa1	0.255859	0.000370105	20.2269	0.234284
H2-Ob	0.354694	0.000370619	12.786	0.314451
1700017B05Rik	-0.69889	0.000370919	20.352	-0.587068
Mia2	-0.348401	0.000370919	33.6298	-0.309359
Dmap1	0.387643	0.000372276	37.4286	0.341055
Alkbh7	0.557197	0.000374379	20.9714	0.477296
Neu1	-0.296903	0.000377128	23.8873	-0.267666
Yeats2	-0.275802	0.000377403	17.939	-0.250528
Hpn	-1.17191	0.000377749	2.15751	-0.928126
Ensa	-0.223966	0.000377749	70.0039	-0.207828
Tbcd	0.270076	0.000377749	34.9935	0.245855
Ndufs1	0.250182	0.000380963	93.5218	0.22954
Myo1d	0.602293	0.000381053	6.18526	0.512458
Lsm8	0.521733	0.00038794	62.1269	0.448748
Ube4b	-0.693288	0.000388011	29.5372	-0.582063
Slc25a46	0.282707	0.000389856	22.6015	0.25604
Gng2	-0.350616	0.000390917	10.7528	-0.310887
Parp10	0.34887	0.00039177	15.2627	0.309467
Vrk3	-0.490343	0.000392543	21.9815	-0.423521
Tmed4	0.338858	0.000392658	46.517	0.301381
Smug1	0.432963	0.000394805	7.85818	0.377278
Nudt13	0.557898	0.000397882	5.30189	0.477129
Eif2ak1	-0.547121	0.000398892	20.6087	-0.468589
Ncf4	0.217992	0.000400098	138.52	0.202719
Slc9a3r1	-0.361124	0.000400933	42.3766	-0.319219
Romo1	0.562353	0.000400933	68.5759	0.480539
Stxbp3	0.370209	0.000401238	15.5148	0.326532
Hist1h2an	0.558863	0.000401238	200.862	0.477768
Tyw3	0.423014	0.000401755	6.25907	0.36911
Suco	-0.279495	0.000404977	55.1355	-0.253302
Eed	0.25516	0.000405395	74.8119	0.233461
Ctdnep1	-0.618333	0.00040617	26.5422	-0.524003
Prkd2	-0.583154	0.000407056	12.5879	-0.496637
Cited4	0.692233	0.000413263	11.0718	0.580161
Spata2	-0.39645	0.000417132	10.7224	-0.347452
Plekhh1	-1.8302	0.000417967	0.533673	-1.35755
Sppl2b	-0.584697	0.000419209	14.4228	-0.497483
Fmr1	0.336377	0.00042409	28.321	0.299024
Stx12	0.294464	0.000434528	25.4385	0.26519
Slc23a2	-0.508166	0.000436289	7.38492	-0.436746
Soat2	-3.74324	0.000436372	0.654092	-2.33926
Calhm2	-0.657682	0.000439186	8.81748	-0.553039
Ssr2	-0.330087	0.000439186	223.854	-0.293817
Serbp1	0.232406	0.000439186	274.131	0.214541
Ly9	-0.386705	0.000439576	50.9527	-0.339289
Rpl18a	-0.358984	0.000441467	1022.38	-0.316994
Actr1b	0.262254	0.000443015	79.8002	0.239021
H6pd	-0.377982	0.000444224	13.8452	-0.332215
Spryd4	-0.661651	0.000446622	17.2621	-0.555752
Rsl1d1	-0.250492	0.000446622	390.855	-0.229389
Mrnip	0.470104	0.000446622	18.5617	0.406123
Prkag1	0.344268	0.000450486	37.4814	0.305073
Adgra2	-0.835157	0.000451882	2.81198	-0.68395
Evc	-2.26432	0.000454502	0.498958	-1.61839
Hadhb	0.288534	0.000454502	42.2368	0.260236
Lzts3	0.764652	0.000454816	1.7951	0.632312
Trim32	0.311752	0.000459281	18.2505	0.278887
Wdr41	0.409861	0.000460636	10.1421	0.357575
Hemgn	-3.19241	0.000460868	0.498365	-2.10495
Tgds	0.350646	0.000460868	21.5378	0.310067
Lrrc41	-0.385262	0.000465572	35.9477	-0.337769
Vps37b	-0.531042	0.000470559	14.921	-0.454022
Hmgcl	0.343546	0.000470559	19.4275	0.304277
Gtf3c4	-0.255986	0.000471572	23.3456	-0.233734
Zfyve26	-0.655728	0.000474052	9.84043	-0.5503
Lmo4	-0.467381	0.000477844	13.883	-0.403348
2700081O15Rik	0.419885	0.000478698	6.24679	0.365339
Pcmtd2	0.478355	0.000479169	10.6923	0.412067
Serpinb9	-0.380091	0.000480916	11.1519	-0.333425
Cbll1	-0.967082	0.000483689	8.18016	-0.776282
Exoc4	0.248133	0.000484141	13.3071	0.227248
Ncapd2	-0.279268	0.000488997	95.2088	-0.252509
Rassf4	-0.369645	0.000490181	51.7884	-0.324951
Igfbp7	1.10788	0.000494113	2.44638	0.873306
Smarca4	-0.349192	0.000496535	71.2699	-0.308524
Taok1	-0.4022	0.00049767	30.1365	-0.350906
Letm1	0.217476	0.000501731	23.3716	0.201857
Desi2	0.293545	0.000503097	13.2205	0.263908
Cenpn	0.327514	0.000505797	27.1807	0.291101
Kynu	0.314257	0.000514261	14.2725	0.280431
Marf1	-0.477939	0.000518758	27.8347	-0.411015
Aco1	0.260568	0.00052046	25.3708	0.23719
Picalm	0.188157	0.00052054	58.5034	0.177043
Paics	0.266426	0.000521647	223.584	0.241929
Atg2b	0.312429	0.000524085	20.4904	0.278887
Dennd2d	0.61321	0.000533096	2.46442	0.516205
Pias4	-0.486271	0.000540174	21.0355	-0.417243
Dbf4	-0.209899	0.00054265	78.2759	-0.195382
Naa60	-0.629513	0.00054276	25.9525	-0.528343
Gm5431	0.77955	0.00054276	2.02842	0.639482
Zfp36l2	-0.489325	0.000552717	14.423	-0.419436
Kif22	-0.211044	0.000554097	102.692	-0.196304
Cd69	-0.266822	0.000554154	45.2004	-0.242072
Pcna	0.269222	0.000556617	298.156	0.243996
Wdr35	0.448217	0.000558377	6.56149	0.386755
Sgsm2	0.746063	0.000560914	2.10449	0.614424
Gnat3	0.409139	0.000561711	53.0526	0.355618
Nom1	-0.225062	0.000562513	41.6925	-0.20793
Etnk1	-0.237349	0.000563265	40.5439	-0.218046
Ap1g1	-0.528043	0.000563799	28.2774	-0.449635
Ap1s2	0.527325	0.000565957	4.60088	0.449028
Dbnl	0.390541	0.00056937	79.2016	0.340715
Cfap36	0.353887	0.000571253	49.5017	0.311531
Rnf44	-0.847517	0.00057485	7.16335	-0.686882
3425401B19Rik	-0.78899	0.00057485	8.43516	-0.644987
Cask	-0.895223	0.000576003	0.980466	-0.720572
Sptbn2	-3.37532	0.000576836	0.166794	-2.11647
Ncoa3	-0.434885	0.000578585	15.4552	-0.375848
Dhx32	0.326041	0.000583001	12.2731	0.289272
Rfc2	0.36203	0.000585559	170.907	0.317863
Tmem184b	-0.682262	0.000585859	8.33328	-0.566583
Cyp20a1	-0.393491	0.000588866	19.7041	-0.342827
Atp5d	-0.385543	0.000590956	319.026	-0.336488
Atp8a2	2.38921	0.000594861	0.105567	1.64992
Rnf26	-0.787882	0.000597389	15.3516	-0.643284
Zdhhc5	-0.345051	0.000598505	38.4942	-0.304251
Edem3	0.262945	0.000603885	16.704	0.23867
Lonp1	0.159714	0.000606113	107.771	0.15221
Gcdh	0.335571	0.000606113	17.6872	0.296657
Tcta	0.892077	0.000606558	2.96803	0.71685
Kcnk5	0.394015	0.000607007	19.0592	0.34303
Tap1	0.336952	0.000607831	23.5233	0.297733
Ifih1	1.02738	0.000608386	0.604433	0.810337
Ggta1	-0.335323	0.000609573	27.2691	-0.296422
Trim36	-1.09091	0.000610556	1.64459	-0.853256
Stil	-0.552722	0.000611902	10.8696	-0.46778
Mpv17l	1.3449	0.000614548	0.447652	1.01969
Ehd2	-1.19536	0.000615018	1.66153	-0.922492
Gch1	0.474024	0.000617543	11.7121	0.406207
Chek1	0.253161	0.000618431	29.7595	0.230677
Erfe	-4.27048	0.00061876	0.421083	-2.33366
Txndc9	-0.244477	0.000621745	21.4233	-0.223608
Grb2	-0.261687	0.00062311	97.3392	-0.237545
Rp9	0.328856	0.00062311	62.7433	0.29117
Slc52a2	-0.500552	0.000631356	4.75113	-0.42681
Kif7	0.307661	0.000631389	12.5619	0.274278
Fmc1	0.575035	0.000637067	44.6843	0.484393
Rala	0.350716	0.000637068	14.7418	0.308386
A830010M20Rik	0.739376	0.00063973	0.946055	0.606653
Sun2	-0.332072	0.000645502	17.114	-0.293551
4833438C02Rik	0.701761	0.000649859	5.90416	0.57894
Tmppe	-0.763623	0.000657431	6.13327	-0.623588
S100a10	-0.37396	0.000659997	186.238	-0.326582
Rida	0.384735	0.00066055	54.7478	0.335095
Mtmr1	0.269616	0.000661052	14.8577	0.243741
Cerk	0.341585	0.000668259	9.12064	0.300908
Tor1aip2	-0.222357	0.000668666	20.3418	-0.205313
Ubn1	-0.395623	0.000669147	25.0882	-0.343606
Tulp1	1.21045	0.000669147	1.07949	0.928217
Elovl5	-0.352432	0.000669696	42.7981	-0.309463
Ltbp1	-0.532107	0.000669728	2.73022	-0.450678
Uba1	-0.282191	0.000677179	99.0482	-0.253718
Klk8	-5.05641	0.000682045	0.501516	-2.35247
Dhx57	0.282292	0.000683253	28.6893	0.253766
Oscp1	0.547693	0.00068474	3.26964	0.462431
Trmu	0.447421	0.000686526	13.5995	0.384257
Plod1	0.564017	0.000687578	3.5044	0.474892
Rab7	-0.482991	0.000688673	78.1421	-0.412132
Tfe3	-0.540406	0.00068871	13.039	-0.456723
Bbs1	0.672334	0.00068871	1.75784	0.556156
Myo1h	1.1797	0.00068871	0.321584	0.906608
H2-Ab1	-0.342682	0.000689911	566.833	-0.301582
Wipf1	-0.860669	0.000691557	25.719	-0.690949
Suox	-0.546306	0.000691633	10.7789	-0.461184
Fads1	-0.387625	0.000691633	31.7364	-0.337027
Qtrt2	-0.317504	0.000691633	23.7853	-0.281663
Pla2g12a	0.447035	0.000691633	11.8356	0.383847
Ipp	0.361036	0.000694375	22.8152	0.316021
Ccl3	-0.605489	0.000696722	26.6747	-0.506123
Pou2f3	-0.922044	0.00069687	8.93367	-0.733223
Zkscan1	-0.328122	0.000700975	15.569	-0.289986
Arsb	1.30429	0.00070298	0.352944	0.98553
Plcd3	0.792135	0.000708214	1.70042	0.642027
Crem	0.687903	0.000711725	1.83531	0.566908
Ndufaf5	0.408284	0.000718803	9.97646	0.353033
Zfp30	0.906372	0.000719505	1.04352	0.72144
Afmid	0.61643	0.000719534	2.75246	0.513826
Fbxl19	0.350229	0.000720639	23.063	0.307279
Qrsl1	0.302462	0.000724252	32.1723	0.269542
Trim56	0.324316	0.000724252	11.8771	0.286817
Cox7a2l	-0.369208	0.000726669	164.013	-0.322177
Thop1	-0.285634	0.000729874	92.1302	-0.25616
Tnfsf11	-2.41944	0.00073114	0.597026	-1.62857
Bhlha15	-0.772815	0.000733276	4.1739	-0.62743
Dpf1	0.885417	0.00073557	2.13207	0.706244
Cdyl	0.286672	0.000738042	13.2741	0.256939
Scaf4	-1.08464	0.000738447	17.4293	-0.840762
0610009L18Rik	1.64223	0.00074689	1.63851	1.18846
Mcm2	0.236288	0.000747724	229.683	0.216445
Pkp3	-0.459966	0.000757413	14.6742	-0.393127
Gpsm1	0.384569	0.00075759	8.3501	0.333984
Zdhhc16	0.295185	0.000758427	34.157	0.263585
Rasa2	-0.314759	0.000762342	16.228	-0.279029
Cacnb4	0.71854	0.000771366	0.983567	0.587477
Mdp1	0.308139	0.000774818	39.6392	0.273735
Plekha5	4.8139	0.000774818	0.00594617	2.26573
Prdm15	-0.330553	0.000777214	8.3662	-0.291374
Ddr2	2.43642	0.000777214	0.0375433	1.62593
Ech1	0.36026	0.000777313	77.9673	0.314713
Stk40	-0.491042	0.000777332	9.16788	-0.417039
Sla	-0.246164	0.000778164	30.5932	-0.224342
Tbce	-0.361646	0.00078289	32.2362	-0.315754
Phlpp2	-0.643945	0.000783692	6.97478	-0.532772
Dnajb9	0.508014	0.000787727	11.5076	0.430016
Pola1	0.286002	0.000788371	46.2317	0.256147
Heg1	-1.09015	0.00079224	19.5837	-0.841284
Cep85l	-0.91598	0.000798896	4.37742	-0.724585
Trim44	0.232611	0.000805346	43.8724	0.213261
Skp2	0.314285	0.000806948	31.5536	0.278382
Ttc7	0.306932	0.000807129	18.795	0.272589
Gdf11	-0.387205	0.000807579	7.24316	-0.335584
Haus5	0.236114	0.000807579	35.7776	0.216099
Akap10	-0.287389	0.000816492	19.0165	-0.257108
Etv5	-1.418	0.000824703	0.743928	-1.0457
Pitpnm2	-0.669795	0.000824928	4.38334	-0.550762
Iqce	-0.584727	0.000834595	8.27565	-0.487676
D130020L05Rik	1.2502	0.000836543	0.701016	0.941241
Pcdhb16	-2.86286	0.000839618	0.270118	-1.80548
Cstf2	0.182177	0.000841108	45.3039	0.171239
Rnf10	-0.419582	0.000844601	70.0776	-0.360571
Maml1	-0.766493	0.000847001	4.5884	-0.619422
Zcchc10	-0.582606	0.000847656	18.6108	-0.485828
Gm6961	1.24569	0.000847656	3.62216	0.937583
Zfp449	0.760417	0.000858194	1.20715	0.61482
Ogt	-0.335244	0.000859634	52.3957	-0.294509
Cryzl1	-0.331272	0.000860341	40.5867	-0.291392
Rbm3	0.273956	0.000863	154.56	0.24625
Tasor	0.389561	0.000872597	16.3014	0.336875
Cct7	0.265102	0.000879295	393.072	0.239149
Resf1	-0.421871	0.000883564	21.8146	-0.361972
Arl10	0.556801	0.000883564	13.4782	0.465795
Rere	-1.27039	0.000889739	10.5056	-0.950219
Lyl1	-0.508512	0.000902959	44.2754	-0.428777
Ehd1	0.287559	0.000909357	110.473	0.256819
Mrpl18	0.227099	0.00091026	230.851	0.208469
Myo1e	-0.19311	0.000911309	145.173	-0.180362
Plekhm3	-0.456825	0.00092558	8.55842	-0.388701
Pard6a	-0.721287	0.000929356	8.04825	-0.585309
Depdc1a	-0.499193	0.000929356	8.71306	-0.421293
Aplf	0.521087	0.000931144	5.06512	0.437999
Slc36a4	0.319303	0.000935816	8.12822	0.2816
Zfp949	0.423945	0.0009414	5.12921	0.36305
Pcgf5	0.601189	0.000943313	1.53236	0.497997
Nup210l	0.872572	0.00094631	0.710456	0.68967
Wee1	-0.361349	0.000948942	22.9279	-0.314311
Zfp944	0.520904	0.00095376	6.28307	0.437547
Fcer2a	-1.58819	0.000955108	0.883371	-1.13456
Pias1	-0.522539	0.000965586	9.96488	-0.438635
Arhgap39	-0.529764	0.000965947	6.15588	-0.444109
Large2	-1.77996	0.000967259	1.07535	-1.24185
Zfp709	0.43176	0.00097097	8.31252	0.368825
Ctr9	0.251112	0.000973364	35.476	0.227656
H2-Aa	-0.301459	0.000973725	759.85	-0.267441
Glyr1	-0.186821	0.00097812	82.8275	-0.174947
Eif1	-0.406195	0.000979502	109.855	-0.348922
Slmap	-0.295774	0.000979502	66.0818	-0.262956
Fancd2	0.196376	0.000980731	24.7321	0.182967
Dop1b	-0.949738	0.000982195	1.31183	-0.740038
Ntrk1	-2.56162	0.000986296	0.436289	-1.63661
Galnt11	0.372632	0.000988438	9.97098	0.322795
Gna11	-0.459415	0.00099425	6.63647	-0.389936
Ptpa	-0.296693	0.000995561	120.57	-0.2636
Zfp318	-0.603645	0.000996286	3.23942	-0.498834
Bcl2a1d	-0.465827	0.000997952	44.5508	-0.394822
Cd274	-0.826277	0.000999017	3.97808	-0.656385
Riox2	-0.28414	0.000999017	33.8697	-0.253726
Gpr18	-0.480834	0.00100364	23.4756	-0.406274
Fcmr	-1.60977	0.00100541	2.82763	-1.14175
Yy2	-0.908286	0.0010056	4.22937	-0.711536
Zmym2	-0.274081	0.00100673	34.9791	-0.245767
Mapk1ip1l	-0.423036	0.00100704	33.955	-0.361697
Hs2st1	-0.29049	0.00101161	16.4872	-0.258655
Gypc	-0.409705	0.00101314	31.4303	-0.351328
Pmm1	0.378225	0.00101701	57.3528	0.326909
Pdcl3	0.308671	0.00101938	33.9549	0.272841
Dbi	-0.307601	0.00102443	300.535	-0.271982
Fnip2	-1.30543	0.00102451	0.436264	-0.962448
Atm	0.277288	0.00102794	20.0989	0.24821
Asah1	-0.273797	0.00102874	43.7206	-0.245454
BC004004	0.354271	0.00102902	22.131	0.308244
Recql	0.261857	0.00102993	17.2967	0.236003
Ppp6r2	0.322903	0.00102993	8.42707	0.283868
Tmem50b	-0.480063	0.00103673	8.58269	-0.405272
Apobec1	0.551527	0.00103943	3.95839	0.459364
Ankle2	-0.189548	0.0010463	37.0393	-0.177121
4931440P22Rik	2.18267	0.00105029	0.182291	1.44305
Zbtb7a	-0.718554	0.00105345	10.1481	-0.580288
Fxr2	0.291576	0.0010564	53.5017	0.259308
Dhrs1	0.39018	0.00106182	20.4501	0.335827
Hspbap1	-0.329952	0.0010669	8.75225	-0.289155
[truncated: 16,137 more rows]

## Sheet: Common 2X Down-reg
gene	clone 1 P (adj)	clone 1 TPM	clone 1 log2 FC	clone 2 P (adj)	clone 2 TPM	clone 2 log2 FC
Lcp2	3.28316e-87	12.0678	-3.44127	1.48071e-22	12.0678	-1.21122
Ighg3	1.23282e-67	76.0525	-2.04789	2.70764e-171	76.0525	-3.62558
Fmnl3	1.08139e-52	13.9866	-1.78516	3.09847e-85	13.9866	-2.46432
Pde2a	1.16346e-42	11.9705	-2.10356	5.50626e-45	11.9705	-2.1655
Plk2	2.26603e-32	29.2826	-1.0558	3.17793e-56	29.2826	-1.44232
Cers3	1.04621e-31	6.03623	-2.42698	2.61162e-43	6.03623	-4.47398
Iqcg	1.07247e-28	11.8044	-1.21725	1.16712e-45	11.8044	-1.59884
Ptgs1	7.66421e-24	14.6041	-1.10791	2.63539e-96	14.6041	-3.15569
Rasgef1b	2.52618e-23	5.53161	-1.90345	6.45716e-11	5.53161	-1.09593
Neil1	1.8898e-19	8.00359	-1.91192	1.77758e-18	8.00359	-1.8045
Pygl	1.35115e-16	5.43009	-3.11676	4.52094e-19	5.43009	-3.48979
Padi3	3.31769e-14	5.50758	-1.67256	2.95294e-07	5.50758	-1.02901
Stat2	9.69271e-11	5.45923	-1.16922	4.95388e-11	5.45923	-1.15848
Arid5b	3.57409e-10	6.2024	-1.70564	1.23531e-06	6.2024	-1.23161
Zbtb39	7.73143e-09	5.1678	-1.14326	1.51143e-10	5.1678	-1.24488
B4galnt1	4.14523e-08	19.0596	-1.04973	2.78753e-19	19.0596	-1.73489
Smarcc2	7.54095e-08	19.0775	-1.11	2.61707e-11	19.0775	-1.35338
Pcp4	3.22893e-07	15.638	-1.73245	3.09732e-18	15.638	-4.42418
Map1a	1.8014e-06	9.36629	-1.23951	9.75323e-08	9.36629	-1.3409
Adrb2	3.6017e-06	5.95376	-1.04246	2.71462e-08	5.95376	-1.25985
Baz2a	0.000256675	17.816	-1.06379	6.22276e-06	17.816	-1.34203
R3hdm2	0.000438776	5.68615	-1.29033	5.58935e-06	5.68615	-1.74483

## Sheet: Common 2X Up-reg
gene	clone 1 padj	clone 1 TPM	clone 1 log2FC	clone 2 padj	clone 2 TPM	clone 2 log2FC
Emp1	4.33672e-35	13.1851	1.37975	3.96454e-24	13.1851	1.12845
Iglc1	2.30615e-23	342.254	1.14268	5.65605e-60	342.254	1.83417
Iglj1	4.42981e-08	145.702	1.22342	3.52261e-15	145.702	1.69358
