# Supplementary material for: RIF1 regulates early replication timing in murine B cells
Source: Nat Commun. 2023 Dec 11;14:8049. doi: 10.1038/s41467-023-43778-y (PMC10713614; doi:10.1038/s41467-023-43778-y)
Supplement: Supplementary file 5 — Supplementary Data 2 [file 41467_2023_43778_MOESM5_ESM.xlsx]

## Sheet: Rif1koMcm_vs_Rif1koLacZ
gene	log2FC_deseq2	padj	avg.RPM.ctrl	log2FC_shrunk
Mcm6	-3.494137285529581	0	202.4627444672617	-3.49235195757363
Pgam1	-2.2024056301425903	2.1000622237244454e-165	79.54931471817183	-2.19068086784282
Pim2	-2.1964831903682938	9.638939857930237e-147	135.59303249271252	-2.183272392437641
Bnip3l	-1.9334118057581147	1.566903733074892e-94	86.94326161011048	-1.9144927204487598
Naalad2	5.534043599788814	4.9951236121146366e-88	0.39668905245067737	5.467211017443789
Bnip3	-3.1251633334098092	3.0225753550854144e-86	58.0282359006796	-3.1010966394320385
Btg2	-1.1980868073118554	3.312178870750968e-82	78.8242358644162	-1.184730141027048
Pfkp	-1.285836879862011	1.9847097812998522e-73	56.03090300160465	-1.269438180547022
Ccng2	-1.9904102401745645	1.0600778951496335e-71	25.559866255885822	-1.9648327754636332
Dennd11	-1.6372890785244245	8.810116740964343e-70	16.785658020626933	-1.614808823998932
Ankrd37	-4.141478879034164	3.170324913848487e-69	72.05551383794084	-4.098728983183118
Arl2bp	-1.334276754643839	2.4442498519037365e-67	50.176973136578965	-1.315522251610991
Abca5	3.9866662391746672	6.333010430173091e-67	0.49381710376182225	3.9457393591202847
Slc16a3	-3.618140085575025	2.4626700999849293e-66	25.534260354325756	-3.5829248650828136
Mreg	1.2980305689065115	2.0286043556586008e-60	15.03938137263824	1.27780846716009
Ccdc47	-0.937429871139977	5.809646366294998e-51	80.77828540271497	-0.9228606638684487
Ctla4	-1.7384839547621542	5.122357857297201e-50	55.85432887964356	-1.7052657606304094
Xpot	-0.8006275212212952	5.9233906243162815e-49	36.10099725561117	-0.7895207053382464
P4ha1	-1.0529170628588378	2.3608486063045592e-48	38.70690206358239	-1.03414878250143
Ero1l	-1.0640428404247297	3.0150597047279527e-47	69.78539675095219	-1.044508694874359
Adm	-1.9177486077091288	9.01735631526567e-47	28.332808600934072	-1.8792354967484468
Egln1	-1.0412432690425362	5.758182862116633e-46	43.8168034600478	-1.021844787190817
Tmed8	-0.960889009575252	7.541622645203875e-45	34.618379023567684	-0.943565516781704
Eif4b	-0.3947358438405509	1.6604069772058846e-44	699.0463388109894	-0.3900061382762363
Zfp386	-1.4744768755305584	1.5664332304012925e-43	18.15675802070811	-1.441783134339441
Ak7	1.6657387967693844	4.667908297624143e-43	9.601985324247812	1.6283954313657263
Ddit4	-1.5121337360913079	2.8901869401911837e-42	59.10244565711787	-1.4775127307740534
Fcrl1	-1.1942508330777977	2.8901869401911837e-42	30.15141560342123	-1.1682824056364094
Zkscan1	-1.228248386564998	1.5890799894571915e-40	15.790668087616742	-1.2001012922913052
Olfml3	-0.7505220821926712	3.571026501748655e-40	325.27642461234444	-0.7386668787052326
Stab1	1.5002682613480334	4.198047592254345e-40	2.6972957064798133	1.4640245083104915
Abca1	-1.6892699968359588	8.295706916368776e-40	6.167609709725156	-1.6482445185676564
Aicda	-1.325583612674789	1.2820935851377386e-39	19.070249398782973	-1.293759054135087
Igha	-0.6987756864814834	1.416326451918417e-38	1056.2155829017854	-0.6880501299140459
Slc2a1	-1.099915828519545	1.969311057411342e-37	47.84452364146878	-1.07389389520941
Ppfibp2	0.7518047153205507	3.4423600925482348e-37	23.98973993437352	0.7389453315409433
Ap3m1	-0.7568744014320045	8.825548841274847e-35	34.553849577976465	-0.7429476107208562
Malt1	-0.7631745237653188	2.29629076011651e-33	138.70734042542688	-0.7484171175493314
Pim1	-0.8871604793190334	2.8832637337249076e-33	154.68775428271576	-0.8670883563726807
Pdk1	-1.0126494640375039	3.646793265539605e-33	28.047168924012297	-0.9869795073343771
Hat1	-1.0444809384519025	5.7753520495519364e-33	148.09454346195722	-1.0172739713855246
Impad1	-1.1658284946223767	6.511571505445747e-33	35.861070219967665	-1.1335255495854077
Mindy2	-1.092929627074127	9.418701724758245e-33	17.086834761618345	-1.0634652396732664
Zfp930	-1.2966089212533871	7.203081959442153e-32	17.539976306221167	-1.2580165665378145
Ipo4	0.7802794887220683	1.197291401922836e-31	48.48768417375513	0.7639834942950436
Plek	-0.5592932874331029	2.268108497933053e-31	363.8327211737487	-0.5497071325832457
Cd69	-0.7237333607148224	4.03370221199806e-31	101.5301021981013	-0.7094822657049505
Pfkl	-0.9254064732422441	9.128175467961569e-31	127.13880637309705	-0.9018505863341736
Nckap1	1.1682944648609968	9.128175467961569e-31	5.4204337743049775	1.1335863026934447
Kdm3a	-1.0528236004431215	1.797864271158761e-30	26.199527467602536	-1.022967229874264
Pgm1	-0.7683924841586919	1.7563277918791423e-29	105.84891953682224	-0.7514274159983999
Acsl1	0.7172843947377969	1.7563277918791423e-29	26.060834966507244	0.7024890111098947
Cytip	-1.087108977204239	3.881585974584808e-29	9.24779761378394	-1.0542297638263967
Scd2	-1.1460443405925806	9.62071535414568e-29	403.4777771478791	-1.1098978237232764
Tmed7	-0.8162581323448775	9.641514470731481e-29	72.75331624813954	-0.7965739039170995
Ankfy1	-0.9313868665862702	3.0411312133489157e-28	20.63645276240887	-0.905422136690746
Zfp729a	-1.1470116611275791	4.498637572038799e-28	11.807192833248783	-1.1099351629068472
Fam162a	-1.2525231137649442	5.99922723800281e-28	111.63948890923608	-1.2103208072444767
Ms4a6c	1.0928302811351667	8.272184682020556e-28	15.48831507928849	1.0580621800944106
Cd4	1.2131342875009576	8.142506916477928e-27	12.356484037169743	1.1710249606147645
Gm14403	-1.641214926816486	1.2244951535531301e-26	6.745235429588615	-1.5806385836543015
Srl	1.0551149552086168	1.5730104808072936e-26	4.903600206420633	1.0206756104892338
Lipa	0.720596155986175	2.2074401728788902e-26	36.08985007827081	0.7038823146732287
Jam3	5.594557749014316	5.140906739954712e-26	0.22924401985832601	5.365842225482547
Slc2a3	-0.7322064515664187	8.334798963382485e-26	27.467976602722846	-0.7145766480200054
Zfp869	-1.1541404169261902	8.800824309586606e-26	14.8120495541052	-1.1133338706578857
Zfp260	-1.153644382693741	9.946178145877672e-26	13.354402929098136	-1.1127702495375071
Acsl3	-0.7433505197017052	1.9045961145774066e-25	32.68000377069312	-0.7249236284811973
Rnf4	-0.5867647412502589	2.261274715133045e-25	68.58017326487878	-0.5741591372208736
6720489N17Rik	-1.44607321427925	4.504804598526568e-25	13.039890735320817	-1.3895749538728466
Ass1	0.845374653724062	5.338867291790895e-25	58.946097032511716	0.8210703539802132
Nucks1	-0.7799707599707147	8.104970236195941e-25	179.67847247756958	-0.7591594090019524
App	0.7144908753371906	2.046960733258802e-24	47.69323587255074	0.6966855751080735
Gnpda1	1.017807838235339	2.528454919783975e-24	22.72332439117626	0.9824105329910348
Ccne1	0.6378609977869947	9.178322924263665e-24	46.23703251986618	0.622783000844282
Slc25a12	0.6236016201424766	1.2146669716907829e-23	58.14650956886626	0.6089299530217755
Rtca	-1.0325850579130296	1.2960174868115036e-23	52.90117552014712	-0.9952110562188966
Cd36	0.6445863664664103	1.627869240099889e-23	111.30071435171988	0.6290904494927255
Zfp617	-1.5636001242237483	1.8613615562138766e-23	8.82172479046013	-1.4975851036849788
Birc2	-0.7263106691105996	2.128026778826869e-23	52.06818998614108	-0.7071152097110768
Scaf11	-0.7007813046179671	3.147433373680418e-23	119.49454088716571	-0.6826961342077813
Vegfa	-2.503499994296479	3.8158628876565167e-23	4.740274018757307	-2.4101839345480114
Ctnnb1	-0.6717190697348917	4.3665612225472854e-23	243.25801736959588	-0.6548236512193163
Zfp120	-1.4697894395733775	4.762193561824055e-23	10.92040133319013	-1.4068866747952962
Gtf2h1	0.6546806491047829	8.597049179600468e-23	105.37049020490291	0.6382650849089925
Fads2	-0.8888987140356122	1.1186968427641505e-22	33.15934676346123	-0.8592859314964296
Mpeg1	0.38321879834425543	2.240836499430945e-22	98.97856252003767	0.374215665897633
LOC102640673	-1.3760000469773663	4.2001621942671156e-22	11.94321679922552	-1.3152419429761575
Kifc3	0.6983810739807464	4.2108301493306177e-22	17.337816221737864	0.679456399318733
Gnl3l	-0.7927756776211766	5.395631778121499e-22	48.132313056356644	-0.7684657881669191
Clcn3	-0.6101435411750339	8.78957854165346e-22	46.43350708852065	-0.5945997701475211
Il7r	1.232600093207827	1.0893185812006948e-21	10.21164179751792	1.178982766566501
Zfp26	-1.0216483229564808	1.2548753924402381e-21	9.184608893568731	-0.9815086626608358
Klhl24	-0.7086426386303809	1.682087857933778e-21	16.20059233760072	-0.6886401438042695
Rftn1	-0.5429428628507739	4.659303162899568e-21	71.29930616851809	-0.5287807490495356
Tpi1	-0.8540027423825027	8.624416499818258e-21	754.5517739425933	-0.8241533107453367
Zfp606	-1.1690630300054863	8.800499917293036e-21	6.345385390810999	-1.1171770366190343
Pcx	0.8477608748125663	1.469052648955738e-20	14.492457380639351	0.818007935785436
Nek6	0.7439090429094556	2.958755213007894e-20	16.34033472625082	0.7206121168932226
Zfp709	-1.2540237700897987	3.630518915687855e-20	9.169397933480509	-1.1948475988903136
Pgk1	-1.0003516258146414	4.4987977573042763e-20	191.48967142030384	-0.9586635099936311
Abcc4	0.9134289962712422	4.883875305654467e-20	22.163155502460683	0.8781030107911263
Zfp62	-0.6807367202426047	5.93223125218224e-20	27.458385832118353	-0.6606195201901747
Zfp65	-0.9465700972786976	6.044008907705176e-20	12.99573854497414	-0.9086008050535387
Lgals9	1.6571891592055965	6.868790953944717e-20	5.518189704136435	1.5737240829889578
Hus1	-0.8072265930207663	1.0159879723032429e-19	14.550783932409898	-0.7790755750176673
Zfp808	-1.3618678043064143	1.1043455628165474e-19	9.759154926484621	-1.294130237859863
Taok1	-0.9782467669334018	1.1147511753159174e-19	28.208288470740104	-0.9373499535088462
Cdk19	-0.7059193569046871	1.2863162476701436e-19	22.975548988525162	-0.6840733827506228
Bmt2	-0.96780554174551	1.7260740907973937e-19	21.759336693192562	-0.9273009795432663
Aldoa	-0.6686637925462099	1.9912114670472771e-19	1357.573193311991	-0.6485703775619628
Samd9l	-0.7918838888978973	2.2695155419356264e-19	14.810907050202651	-0.7642763367577291
Lancl2	-0.8301962543114976	4.354817467574714e-19	17.647065937310014	-0.7994150064100914
Tcf19	-0.8636396469665374	5.253199812287517e-19	43.987685865536626	-0.8302055593511529
Creb1	-0.6101247594253062	1.1365141106969868e-18	23.971514457410237	-0.591813331112067
Zfp87	-1.2514112391791552	1.4380984602977962e-18	11.406632841484614	-1.1870936758738664
Gm51425	-1.3339940263291878	2.1284375190048232e-18	7.6970448433095955	-1.2632091450120426
Gsn	-0.6899937964449229	4.387305218182498e-18	106.58223730255077	-0.6671734915446061
Hsp90b1	-0.3611495306317653	7.320637237505456e-18	1600.362915802417	-0.35094465948800335
Ankle2	-0.4808454842098137	7.501225908981669e-18	34.81413951312876	-0.46579364451978233
Unc45b	-0.894035547488728	1.1170910400978968e-17	25.95607576218265	-0.8555939612618699
Zfp934	-1.7930573345737986	1.2553511769407106e-17	5.529665565683717	-1.6907478609855133
Inpp5f	0.7973947144164685	2.204472731998633e-17	6.369430065873726	0.7661857423599913
Haus8	0.8677458277336714	3.4136419176782017e-17	19.172080991567068	0.8304565716623996
Aplp2	0.6025597479809137	3.4162257482263883e-17	21.938359441191427	0.5828859974966752
Cox15	-0.7842744791465238	4.23870227036529e-17	11.304817784001456	-0.7535547001876943
H1f5	-0.7227411557989554	5.200148045250894e-17	1233.8524977907757	-0.696318186277194
Gm38396	-1.423726373748175	5.234203250313775e-17	11.864074485364805	-1.3402865255371716
Ip6k3	0.8778092727793301	6.126565924846792e-17	13.655457236613293	0.8390737744061117
Ncf4	-0.49393126896958023	8.062700813359735e-17	151.59937802297907	-0.4774899427370726
Sh2d7	1.3048937157516018	8.190269914631762e-17	4.592447307439328	1.2293649355149738
Olfm4	0.5952752827391258	8.597662133378653e-17	36.62757621288608	0.575381043610794
Ryr1	0.913362485342828	9.600307060488349e-17	7.652548480152203	0.8710319778915254
Cbr3	0.7635582732822496	9.858107485768842e-17	40.45523735168686	0.7337177745076139
Gm14326	-1.3545371572947063	1.0376809571821744e-16	9.214854404646536	-1.2746258704062774
Cpd	-0.7539358316455016	1.240277657647487e-16	16.653040140126482	-0.7246280335736756
Cbx6	-0.6008106191263295	1.325990880962225e-16	20.298037739922655	-0.5804336037461179
Mrpl43	-0.9199462184183829	1.4648881050138612e-16	77.90375143272293	-0.8765277195785293
Fam49a	0.6424689017695504	2.0659773836465462e-16	9.484864356484104	0.6198863497222996
Plau	0.8791587717189262	3.181213196779066e-16	8.85096749172373	0.8385502008345815
Map2k1	-0.7727076072189623	3.602392342461262e-16	62.970011752432896	-0.7410710472190376
Khnyn	-0.6469538190581976	4.934244353885635e-16	30.686766316524984	-0.623566741155408
Zfp729b	-0.9057833783627296	5.042386541175506e-16	10.281097200283147	-0.8622082364429499
Bcl2	-0.7490290306954325	5.042386541175506e-16	8.18901147765316	-0.7189353248738698
Nbr1	-0.5187907340766933	6.551149621948234e-16	33.93338372088922	-0.5005007414456144
Nrros	0.647983721066376	8.237076609203649e-16	21.4051713319659	0.6241804792227175
Hk2	-0.7020946209600742	8.923876467953998e-16	69.4190521084236	-0.6749133538369612
Abca13	2.0351514474362498	9.032032509917194e-16	0.23148871711621996	1.9067625161950137
Zfp72	-2.1011127841999784	1.1018753420510292e-15	2.6353840163596813	-1.969005482723968
Hnrnpr	-0.47941831793836637	1.72379075083155e-15	34.83556563119719	-0.46199523246160973
Cd200	0.9631449750668963	2.220706479122321e-15	8.565936580834785	0.9121661501420614
Adamts7	0.812683383746069	3.712207747721669e-15	7.141899264579625	0.7753855391756924
Cmah	-1.1533072999063214	3.725860122915462e-15	16.718919392698425	-1.0829598197584875
Tspoap1	-1.012913068963148	4.288693551091447e-15	12.36395848702493	-0.9560091324745303
Zfp866	-0.747236991762454	4.732523201212563e-15	10.839027045097316	-0.7152668190495065
Stk25	-0.6580502593060705	5.695843133224694e-15	28.71689574415424	-0.6322165400269725
Gabpa	-0.47995772614015914	6.1187469066041905e-15	43.19980132025867	-0.46184025711804816
Fcrl5	0.6618998836886499	6.292191541311006e-15	15.593502141129534	0.6357442487264325
Dpp7	0.9792177187843606	6.591377712716835e-15	13.463954728453523	0.9249640002956936
Serp1	-0.7172063113269722	8.038588385463602e-15	423.7229587526969	-0.6870551938031491
Kpna2	0.6057523993766329	8.922614283510634e-15	129.8670734452824	0.582388501853359
Adipor2	0.3969027384100195	1.0521562556463824e-14	59.93309265772205	0.38238723515985146
Eno3	0.8255240469141116	1.2060542512686705e-14	23.121641225114843	0.7856561146617356
Cds2	-0.4879791117140392	1.2599807963486503e-14	20.095164862754263	-0.46912765061165074
Narf	-0.6778209732934247	1.5635528627386336e-14	14.862775470148689	-0.6498565024614743
Met	0.8111385959631213	1.8994897862791853e-14	5.221331948555598	0.7720739514515789
Stat1	0.4137938242640819	1.9395625027812686e-14	21.600822069743796	0.3980745967868297
Ube2c	0.972977248171763	2.317534019980983e-14	74.90300841370009	0.9172714015087955
Mgll	0.4605287205681622	2.409032613301063e-14	24.43415241985724	0.44242969786280834
Pank3	-0.604468479637058	2.4365498953362437e-14	43.14264894897897	-0.5803798375382435
Eftud2	-0.33227880514170743	2.5407127606063278e-14	113.61009882011001	-0.32137171309831897
Tceanc	-1.306297477314971	2.602064701030803e-14	4.946469745335393	-1.216518037695489
Gns	0.5217212642882335	3.048900817398458e-14	33.06749470557953	0.5009943091409552
Slc47a1	-0.5240901626484645	3.266999132774706e-14	46.91274206674955	-0.5032217344212482
Zfp180	-0.72412507743435806	3.811721024584025e-14	14.076898299907363	-0.691867719013086
Scube1	2.4694000726074123	3.977085577613406e-14	0.29002701552056925	2.3069306930491917
Rlf	-0.5381409204926364	4.188299174961182e-14	27.662961609731884	-0.5165381920774688
Mybl2	0.462218565203535	4.222642609062995e-14	27.275734972040052	0.44370039872874417
Zfp90	-1.418271041462572	5.2171854122305406e-14	3.721031549982538	-1.3158666507174148
Twf1	-0.5844466349405104	5.851385567161256e-14	33.34597957372795	-0.5605977751786622
Rrm2	-0.3968752731254482	6.88890905205472e-14	159.57751210486902	-0.38148013830922034
Snx1	-0.4144927824657663	7.401832358620558e-14	102.16451232990987	-0.3980450067434906
Slc30a9	-0.5459877092076817	7.480885289755774e-14	34.030865699364995	-0.5236270164573181
Ttyh2	1.2095831336994143	8.38786277776149e-14	4.7811761665688515	1.12603746900234
Selenow	0.8305044822206772	1.1054364961890826e-13	79.7730693532748	0.7871931002185902
Lrpprc	0.3589050505002173	1.1794205026020007e-13	89.4687599947411	0.3456637857956856
Rogdi	0.8683273646592886	1.3354131331955139e-13	24.59456540634838	0.8208050947857447
Kbtbd2	-0.4994935794003944	1.607399120720314e-13	24.52125334591472	-0.47848821468465397
Trappc10	0.5142655176333794	1.6337591203738651e-13	13.07238799394482	0.49262512190944313
Vmp1	-0.4599385944930709	1.774676483059844e-13	64.19966588273986	-0.440626572062184
Zfp160	-0.7502272678817787	1.9537598152566685e-13	14.527758505352255	-0.7138641545995495
Als2	0.544733703951323	2.0577124204932426e-13	29.393098207469638	0.5216216567423932
Ero1lb	-0.5088731529112054	2.2383577954431891e-13	51.976990090009046	-0.48721679027958653
Syne3	-0.5395514216855539	2.40062883216361e-13	18.241489391646727	-0.5165299999660407
Ak3	-0.46786662063915624	2.40062883216361e-13	54.59890474550607	-0.44797155835758423
Maf1	-1.110780944634	2.4454015841899997e-13	29.275558486624988	-1.0350055545369978
Mir17hg	-0.8601274451220063	2.499319457931937e-13	245.46024732875958	-0.8124510337905501
Ahnak	-0.717905735031842	2.7405511283859526e-13	3.9364206651112776	-0.6839016000045776
Vps54	0.6102090520981601	2.844394298185463e-13	63.32229410204408	0.5836204997642533
B4galt5	0.5712045793891508	5.052539779594639e-13	14.568060464326317	0.546102476896177
Zfp91	-0.6561319636626769	6.683889612386045e-13	21.24851801567483	-0.625836667660621
Zfp629	-0.9135870880907574	6.777321572635174e-13	5.68713647865767	-0.8582385404734408
Tor3a	0.5337933111546578	6.799819252996399e-13	23.14349777350669	0.5101502423251495
AI987944	-0.9645138006895472	7.424722078133703e-13	11.040216852640569	-0.9030375991918117
Sord	0.6748784693854007	7.788179521121487e-13	25.391345154969773	0.6430477532310763
Vezf1	-0.7089551931330532	8.286099094804552e-13	14.37779791276182	-0.6743469659773473
Stat5a	0.6887735993558883	8.41755983379948e-13	9.777350465009528	0.6557790690994951
Gm6712	-1.1936143866369298	8.513040623125297e-13	11.652620523030015	-1.104902261288807
Gmip	0.4830031705685612	8.84518230861423e-13	31.53580504653461	0.46143112390123625
Mbd1	0.45882035294976126	9.526803824483143e-13	20.602490621046737	0.4383849545029604
Ly75	0.9761386431803186	1.416592524596405e-12	2.8477881458479017	0.9118432213825947
St6gal1	-0.5973283725205351	1.9559294867089195e-12	20.450890984630828	-0.5695138459830242
Mtmr14	0.47055440324427855	2.308694674246484e-12	48.51910071158147	0.4488532002774746
Trim24	0.6723159086253083	2.586170740083059e-12	15.9079395432818	0.6392152979137764
Txnrd1	0.6086246222593823	2.69604051887794e-12	110.40764427476988	0.5798015743402091
Pcbp4	0.7528893480787812	3.152192953167801e-12	12.672094250496526	0.7124269775228123
Zfp12	-0.5359181397221946	3.2562135466180102e-12	13.32976769520573	-0.5107303817484753
Ifi27	0.7816186020921262	3.2970018661015267e-12	69.04080501753563	0.7381581919345623
Zfp740	-0.4776641037441359	3.4689708757507686e-12	40.38109960804493	-0.45525298021283955
Ppfia2	0.4393191631735904	3.934516246745527e-12	34.00892378774382	0.4189162298822885
E2f2	-0.5914749411480046	4.027351846663796e-12	16.145135985355797	-0.5631834106118687
Csf1r	1.0797743525561503	4.089221337015837e-12	3.5439445633286994	0.9999211021348821
Prrg4	-0.8808195091425953	4.167149727425865e-12	12.703901063366937	-0.8256892702204846
Cip2a	-0.5871308384475219	4.167149727425865e-12	52.60411329766021	-0.5590321424680443
Mxi1	-0.9070413615476451	4.94650487629279e-12	8.605589693889407	-0.8483668321810569
Ndrg2	-0.806475527517836	4.99950258087066e-12	18.234400471867676	-0.7595989405349651
Myo1c	-0.4855624833671407	5.271319932907215e-12	23.544850338300666	-0.4623664380814298
Zfp748	-0.8072067154935918	5.370903423797386e-12	10.560229014719468	-0.7601112132923963
Ctcf	-0.3691802023140717	5.562963105724424e-12	99.19419856606146	-0.3532748050785468
Insig1	-0.5995534231892542	5.990451338755577e-12	52.59630849526601	-0.5703093313339914
D17H6S56E-5	-0.8579622737129412	7.133216035086256e-12	9.81526859456084	-0.8044558296721697
Ets1	-0.42642092668667214	7.340468083606624e-12	68.92867356751059	-0.4063199942560979
Ms4a7	1.208999726977521	8.480770680142153e-12	5.645616927546558	1.1104072797805287
Ppif	0.5994510666300683	1.0592961442910889e-11	51.17707315709177	0.5695310178575175
Spta1	1.2174083253114087	1.084995982276996e-11	1.2062454630656976	1.1168110726782836
Zfp959	-1.2641414406822107	1.231297646075035e-11	6.7751870556940625	-1.157179786844574
Mindy3	0.5824681300326889	1.2500608982704474e-11	23.953103130740477	0.5533429513983561
Gtf2a1	-0.6540251167959575	1.329845354209178e-11	35.33280041149266	-0.6200745394658144
Acox1	0.5808587076912403	1.3580120241627938e-11	12.337782614138142	0.551719906950518
Zfp182	-1.0452776193386886	1.4526671476239867e-11	5.386736348638128	-0.9659818758944434
Alkbh5	-0.5458898694610518	1.5012935189751132e-11	43.16741549856973	-0.5185461400466509
Eps8l1	-1.0171202042651988	1.5630772311079905e-11	5.711419733552206	-0.9413263596464243
Plscr1	-0.7387109370084292	1.5770211457837063e-11	19.74403494262489	-0.6969826251590975
Zfp568	-0.55741883667432	1.6400469552096726e-11	12.520071959454944	-0.5293468335096614
Usp44	-0.7992596323581058	1.8567921680210288e-11	10.652585889639147	-0.750708165110699
Il10ra	-0.7911718463631364	2.468669373037307e-11	8.393663107951285	-0.7430027603399055
Lpin1	-0.9605608625750721	2.5139108478801505e-11	5.951293805272544	-0.890966276547929
Elac2	0.5469431776333097	2.6843279773510747e-11	30.907502057668395	0.5188623021038704
Zfp799	-0.839275256112126	2.7230091149170824e-11	6.464070673309263	-0.7851787900300746
Top2b	-0.3701735073321616	2.7724204142602095e-11	115.8370504601852	-0.3531834904384528
Casd1	-0.5809364094703195	2.8594973282649635e-11	15.549516676077483	-0.5508374553950013
Gna13	-0.36444618941110296	2.928990648164761e-11	30.435329535557248	-0.3478767644437145
Zfp759	-1.0514701914786857	3.561298498711946e-11	6.40394103169054	-0.9684067178462278
Pdcd4	-0.35896433474310707	3.561298498711946e-11	111.74305096024841	-0.3427179101571223
Fth1	0.6879641216776189	3.9958198836030596e-11	665.6653794818708	0.6494884758509861
Unc45a	0.6775460163403043	4.92848956849319e-11	14.209003208074952	0.6396505270652539
Cst7	0.6881801230474326	5.687309403502833e-11	34.55109497696862	0.6491017251084313
Ibtk	-0.37486207295339385	5.7909645204905516e-11	40.48139140884748	-0.3569867978988618
Slc5a6	0.7511229743415828	6.072526527584588e-11	6.188585374369872	0.7056307022492668
H2bc8	-0.6903505750706249	6.448964285645243e-11	787.116248615704	-0.6508469015978684
H1f3	-0.5821038179816252	6.666230642514266e-11	1093.134862653936	-0.5507910926740371
Hmgb2	-0.4261318538950577	6.812248129674238e-11	218.1598964514928	-0.404183811875884
Ppm1f	0.546221335494627	8.763042805427908e-11	27.523986185336597	0.5166869410384524
Zfp317	-0.7259204002389016	9.161635481914293e-11	10.622802635020477	-0.6822993863246563
Asb2	0.9589228215704879	9.751150907838716e-11	5.428356120175927	0.8855784007211815
Pkm	-0.6616015435848984	9.879717927461668e-11	1166.2885025704618	-0.6238928244740558
Zfp971	-0.7801942943289402	1.0737520046217803e-10	15.90503045200487	-0.7302216101517014
Rmnd5a	-0.3535946557005726	1.149155243430572e-10	37.840913808936584	-0.33702577805520956
Rrbp1	-0.39451600430003525	1.412975033891033e-10	139.95469664170125	-0.3743429926360417
Ccnb1	0.5504619452792874	1.4338925510750075e-10	73.32334965631229	0.5200040639477228
H2bc21	-0.6685020492928626	1.4715852984368414e-10	23.949309711561067	-0.6294975696121722
Jdp2	0.49354648613631863	1.505393230115687e-10	168.86069132590032	0.4663834217995204
Zfp933	-0.9391004038188332	1.542147952172126e-10	6.464964459854116	-0.8671328924643477
Arl5a	-0.7327349252760605	1.8831400331137504e-10	36.0113511011688	-0.6869365445686165
Chrdl1	0.41691261918436234	1.904570745738457e-10	36.4728362803861	0.39469080036173687
Haus5	-0.45826160511330166	2.0524549737191175e-10	37.04877479946088	-0.43298020514183994
Nagpa	0.6810888472068066	2.3205661391153243e-10	16.89222651627777	0.64009062289182606
Atic	0.3812878648344247	2.4346979833682173e-10	99.36593258166333	0.36175651660861513
Gusb	0.44031000231108963	2.511441411142283e-10	107.56209499791801	0.41605998508266984
Pop1	0.37311501409554565	2.571159924783305e-10	57.179968872865366	0.3542435245095078
Oas1a	0.9783654415798393	2.6067472104513244e-10	6.904034036255205	0.8989417239010685
Fam234b	0.6955897106810593	2.6091180046393266e-10	6.603339218854253	0.6529426717833493
Gem	0.5539279478532155	2.616736671163803e-10	22.374070895599726	0.5223645944547188
Rbm39	-0.38787299216957577	3.014214415107231e-10	311.1670029177079	-0.36758541577884557
Agrn	0.9603468752881347	3.1635202230660803e-10	2.0319528226489805	0.8829131968818307
Akt1	0.3968363646987069	3.1811355913664806e-10	125.37383490436554	0.37573733630210143
Slc37a2	0.6895609349858064	3.206374905799168e-10	6.795709266994126	0.6470751727817007
Mylk2	2.001188262050676	3.206374905799168e-10	0.9497635990301058	1.789946178244937
Acot7	0.6114143289520131	3.3991556128554173e-10	56.20076795981592	0.5755200303598231
Abhd18	-1.135266840086094	3.4970727506102916e-10	8.53205620514275	-1.0308967635851582
Hmgb3	-0.7592908687081976	3.6795724503070817e-10	20.43049940491991	-0.7089328400253712
Gclc	0.3786835648642232	3.738996061680099e-10	74.62123780462902	0.35899248040068604
Wdr59	0.5690383256947839	3.738996061680099e-10	12.496581179543279	0.5359301693768346
Plxnc1	0.6779061028304774	3.8127744425129266e-10	25.564406825808447	0.636162060972531
Adam15	0.9133786925825897	3.8181117225574897e-10	7.251096569860299	0.8421726391847608
Pecam1	1.153597934759535	3.875615278176854e-10	1.787231295389334	1.0458789553783088
H1f0	-0.6665245574588486	3.942422908805925e-10	25.184861933077013	-0.6257574339345955
Ddx51	0.47677014565461595	4.058613498338725e-10	13.860453931288335	0.4493909279559399
Eif2s1	-0.43474088002956973	4.302928723132058e-10	168.42422472822275	-0.41027505823420585
Pdzd8	-0.4575494129126233	4.4989773478333344e-10	29.51879479791336	-0.4313591821003706
Mief1	-0.6510551345412043	5.20248897443843e-10	20.961795881312028	-0.6111264152569548
Sub1	-0.45210201808769584	5.284257412414734e-10	294.20899364720964	-0.4261111159468401
Emp1	0.6971141256971115	5.352114499925519e-10	29.702116963415587	0.6527409008738922
Zfp97	-1.7096581921070384	5.46509533337497e-10	3.2352000929536957	-1.522864517727476
Cd5	0.706502010024076	5.489697542319013e-10	18.68057623425477	0.6610875109740092
Ccng1	0.39521494056145995	5.736409379332885e-10	59.53649396646642	0.3736646294016455
Gemin5	0.4430850514455028	5.772195054390001e-10	50.318743747282326	0.41764248081004696
Dio1	1.4109791553319013	6.042393793459319e-10	2.2584062432302408	1.2623279151516122
Pld4	0.42893929831762645	6.513171670852161e-10	115.72734582338221	0.4044498371183556
Snrnp48	-0.44638157564350833	6.528160746908603e-10	72.73015767441497	-0.4205421451136899
Tmpo	-0.45330748608977284	6.654694597654877e-10	94.76592812295065	-0.42692873924597724
Smim14	-0.6817593126528817	6.976657845961905e-10	22.64262821081539	-0.6383216325786703
Pomgnt1	0.5881690584095716	7.814616106671114e-10	18.927712105836235	0.5524416974754529
Isyna1	0.77604462964792	7.839411259126138e-10	70.16770405367564	0.7216540050379687
Il16	-0.3339866435106275	7.904035861486699e-10	36.14925636027541	-0.3177935681994591
Ppp1r3b	-0.8837655787548736	8.422124404542017e-10	7.180650458776164	-0.8142597138908115
Agpat3	0.4684022486625857	9.238241387361684e-10	31.257908618619638	0.44050758885882113
Zkscan7	-1.2155466984650465	9.323441638365136e-10	3.069509209464836	-1.093399142762469
Ehd4	0.4356865565130122	9.635622508088722e-10	25.034742252013274	0.41019600306192083
Arhgap30	-0.2771024974567625	9.752100108450932e-10	71.42845985775693	-0.26600569564242754
Slk	-0.38741795396037476	1.0711482286501855e-9	42.277778189644295	-0.36593711747272084
Csnk2a1	-0.3624375696821826	1.133392724231942e-9	41.85865408392832	-0.3432360573061838
Slc9a3r2	0.6280004348492279	1.133392724231942e-9	14.142644348048927	0.5884325957472465
Fbxo5	-0.49265588316875253	1.160578137115276e-9	54.014081225876616	-0.46273096647971745
Aco1	0.4314010868555342	1.341325618119961e-9	26.915662100152915	0.4058559402246739
Slc25a36	-0.7702427936579991	1.3509238589957524e-9	12.850220534143796	-0.7150978570381027
Slc35a3	-0.54026537510505	1.3557135903890542e-9	24.244808848797295	-0.5068750881199703
Ahrr	0.7828512792521587	1.3974339380612632e-9	3.207197197997758	0.7259628977391717
Eif3c	-0.23889004712327855	1.6377336495032704e-9	314.7757216883784	-0.2306738707773828
Havcr2	2.0283980773615973	1.6377336495032704e-9	0.5430164779270531	1.7943123458706622
Tlr1	0.5653152515121748	1.6460999788769839e-9	17.20812265057563	0.5298375398444648
Srsf5	-0.3245981448173745	1.6796524537075102e-9	329.93213552470934	-0.3087475355543852
Marchf6	-0.48751571893196827	1.821959565633251e-9	27.839712299214412	-0.4572725506553285
Slc39a10	-0.538941971803963	1.9921330633968575e-9	25.162733291973023	-0.5049740832110764
Zfp273	-1.570777035855231	2.029219254749574e-9	4.4251072507333475	-1.389085647042228
Klhl5	0.461811980027531	2.0811594101035993e-9	13.142629210930169	0.43327065811145204
Tmx2	-0.7459780415914211	2.21702378402972e-9	19.39941602231435	-0.6925042929559286
Elp1	0.3248571103864438	2.306469449931836e-9	41.69841479788511	0.3087423424679001
Dok3	0.6006827037673815	2.6465875263507298e-9	47.01565196512028	0.5615937861707414
Hmgb1	-0.3991683014022923	2.729207950294341e-9	315.9119977632657	-0.37560234621173716
Sumf1	0.5840996956991447	2.7413595535384714e-9	11.786874755426462	0.5462357779064799
Pik3r6	0.3939289167071652	2.8031780079618785e-9	35.85299958266219	0.3708200709483306
Zfp712	-1.6228231003183606	2.8967368859920933e-9	2.0477494503145732	-1.4301559727963715
Crtap	0.7538644983028889	3.0542808667705734e-9	17.125398770523557	0.6984745839578251
Rab31	0.7195751680696909	3.080752981258941e-9	8.902159874508355	0.6683761485416257
Naa38	-0.688620125882183	3.1496188082393874e-9	87.49648465538785	-0.6408570406949868
Tmem250-ps	-0.6829017535187609	3.1842908962009545e-9	15.648926977815526	-0.6356970888883049
Hikeshi	-0.6053558462068462	3.1842908962009545e-9	12.881881240404496	-0.5654461737861577
Gpr65	-0.5487389410295965	3.1842908962009545e-9	39.29016127378062	-0.5131861621626651
Tjp3	0.7491360646957167	3.1842908962009545e-9	5.620811145135183	0.6942026751468743
Pgpep1	-0.5940035309507605	3.4327796913865184e-9	10.890540291935714	-0.5548584536350751
Madcam1	0.5456835613581864	3.4845497894558876e-9	96.20813254583744	0.5101715991424384
Zfp763	-0.8552368206311817	3.6614775000105053e-9	8.525698902516972	-0.7848520045174912
Mcl1	-0.37504901365136106	3.803638723610611e-9	311.6560612177068	-0.35342255836719294
Uvrag	0.30859245005350616	3.803638723610611e-9	53.13284640845162	0.29371122305731906
Rgs1	-0.6796066462127885	4.264891638835497e-9	25.138198125028264	-0.6319942394062481
Coa5	-0.32580270212746204	4.585512054291626e-9	43.171400629991204	-0.30903580136204883
Zfp677	-1.8126352853891143	4.594874676553738e-9	2.441667788212474	-1.5888459745435355
Pitpnc1	-0.7077794676321298	4.744794295400912e-9	9.984473326742487	-0.6567247435752903
Prpf6	-0.380823264158186	4.797305243150896e-9	61.48368422351407	-0.35836656515686854
Fam117a	0.6507188710585761	4.797305243150896e-9	20.154335656325287	0.6057438443218722
Arl8b	0.24959277486300904	5.033477630746379e-9	186.04568300637598	0.24002616963466453
Kdm5a	-0.5026958773680223	5.535399309806525e-9	27.48726495163078	-0.46947457917187685
Prkx	-0.7503814755429771	5.8394038442250955e-9	10.582544140990848	-0.6934258699679672
Sort1	0.6970914277558243	5.931182931820336e-9	6.087480117422021	0.6466318914629152
Srebf1	-0.5345624953188598	5.969970642903219e-9	43.852257699042816	-0.49880763626724234
Chtop	-0.42193835109387345	5.969970642903219e-9	49.716141520021615	-0.39524745748810197
Gmds	0.5244944462533021	6.088557516429494e-9	43.12851393365434	0.48944487000931314
Retreg3	0.5809240817640916	6.088557516429494e-9	26.491853364058557	0.541551250205185
Slc33a1	-0.5122250122672571	6.9541546266079744e-9	23.36961199404665	-0.4778530781001261
Kif23	0.37697750263004476	6.9541546266079744e-9	46.12365113372571	0.3544851449646787
Adcy7	0.36911795741412357	7.2220297311607685e-9	21.467781016720682	0.34739509965184
Mef2c	-0.4556549364710567	7.466109816916001e-9	35.315336142868254	-0.42565248355310614
Ctsb	0.48455938746411387	7.776428153881412e-9	43.42889201538397	0.4521206539602685
H2bc6	-0.7602952396809065	8.324804059887538e-9	131.85384121350913	-0.7008313255875138
H2bc15	-0.7022727617180285	8.324804059887538e-9	595.7089131728144	-0.6502064155920442
Ttc23l	2.7649968119264794	8.324804059887538e-9	0.47467857134742886	2.4534976083589592
Cd99l2	-0.8975866634334851	8.521479317247473e-9	4.575339718039263	-0.8169966492742395
Ddx5	-0.33230507877081417	8.713113148186687e-9	399.1136206861997	-0.3142822101736742
Atp2a3	-0.35755543666656325	8.892442014289075e-9	173.66100228945325	-0.3368160308198192
Acy1	0.7084376742681113	8.988287540610176e-9	25.657196404332353	0.6553760233150653
Cyb5b	0.25671218830693027	9.02488840841237e-9	92.38262842703126	0.2462229334248194
Lgals3bp	1.0093468146836293	9.0933676052615e-9	46.41897952571525	0.9090243380254309
Eno1	-0.5334404118675228	9.602968087748449e-9	867.4561396838321	-0.4967758429538314
Gys1	-0.5268310444678944	1.0450664856663074e-8	25.265596012192095	-0.49050987224097303
Jade1	-0.6639650503595717	1.0534518003843288e-8	9.841509149786065	-0.6154833203040756
Hmox1	0.8363225110935625	1.0816902771660722e-8	23.699194449102688	0.7646576586360495
Mitf	0.6674037361784516	1.1236458727776107e-8	5.428963184425367	0.6183647772783972
Cstf2	-0.30165517730737096	1.1391809780886987e-8	52.17522637190685	-0.286637958871558
Gk5	0.9223030031929587	1.164970293702006e-8	1.9467840577637325	0.836050899380916
Bst2	0.7247265462557478	1.1771082327171141e-8	48.261134824922664	0.6687675141184173
Ube2w	-0.7278335075951139	1.548004832690459e-8	8.07019242099293	-0.6706127855567964
Sc5d	-0.46007132932949296	1.565890444529115e-8	49.06615712403809	-0.4284431188950661
Ermp1	0.3972509741289717	1.6636138807953e-8	20.68164683545111	0.3715650164542165
Sat1	0.5938044097334192	1.6637812497884576e-8	30.586050739112235	0.5509198451855856
Def6	-0.5429074209028206	1.6743153865907692e-8	28.190037645024585	-0.5042934652386291
Crebrf	-0.6922798942421202	1.688947750912396e-8	8.346085653725604	-0.6391874315931911
Oga	-0.4229274569141871	1.7556327750568402e-8	58.46179875585086	-0.39455864068799784
Jmjd6	-0.4277448693579738	1.894163853871264e-8	82.14931901358865	-0.3987901802070874
Ube3b	-0.6683208797692276	1.9461920202674202e-8	16.363621290168	-0.617556166818645
Trp53inp1	-0.736321646389259	1.9773234567633286e-8	11.394197880692412	-0.6771076218807474
Antxr2	0.5524058661648901	2.0288179786959654e-8	15.76654348871675	0.5125595786908118
Foxs1	1.8347730873551047	2.1134117026655078e-8	1.880490874960086	1.5854042910771442
Ube2e3	-0.3768488531440959	2.1347693728086604e-8	33.389533246045524	-0.35299800112630203
Ier3	-1.0082425804243074	2.2080602626439095e-8	17.52217255915408	-0.9031194079402586
Mthfd1l	-0.26785260083746804	2.281236486124637e-8	53.70380871287538	-0.25576806394577495
Kdm2a	-0.7469645558312834	2.31704701105274e-8	28.7091996743552	-0.6857044462427203
Cpox	-0.35785683688303654	2.38577819728037e-8	42.63084411091435	-0.3359697886090361
Nolc1	0.2477577829808921	2.38577819728037e-8	183.9942376317978	0.23753991373366137
Gbp7	0.8397334013360828	2.4178025790320966e-8	2.174765641089513	0.7641186375748625
Ptprc	-0.23981010939415215	2.4983790716127353e-8	138.67134568788381	-0.23027381713922077
Camk4	-0.46825154412986186	2.5117407330644906e-8	28.46474382193473	-0.43500617457389495
Skil	-0.6264862665471457	2.6070651371120624e-8	8.08442718602039	-0.5792409445307793
Pcna	-0.4224833188510409	2.7043303294217453e-8	308.45109321417857	-0.3934602038461015
Haao	-0.765622254041888	2.72402072257693e-8	20.725674008949667	-0.7010531584231937
Mpp2	-1.2636609516591097	2.7620517652330617e-8	2.979091845119079	-1.1078810554084981
Cdkn1b	-0.6547814247076597	2.8024564224682588e-8	55.682010702742296	-0.6043303491822372
Ltb	-0.676904350263431	2.80868930907919e-8	419.523916075975	-0.6239198243333196
Usp18	1.0112207275742613	2.80868930907919e-8	5.908991594340726	0.9039805473173571
Fbf1	0.503718477511914	2.9560808025732488e-8	9.318174548549678	0.4670356331710381
Gramd3	0.36114843569856475	3.095584931513177e-8	65.60029015559904	0.3385614045325121
Sp3	-0.3799522882749449	3.135674982062462e-8	82.8793493080795	-0.3552277193126222
Zfp870	-0.8670931520780835	3.218442190934592e-8	4.426942718753285	-0.785479639604823
Zfp292	-0.6405878385859124	3.218442190934592e-8	23.85282645671256	-0.5912153299043781
Utp4	0.33453751430686157	3.3283998076804105e-8	93.5982258417478	0.3149085883727059
Pnpla7	0.412994884775621	3.3461440820892715e-8	21.505075847301168	0.3845853667229116
Zfp442	-0.9181910300453668	3.45821590400828e-8	2.285730778224815	-0.8271047172632645
Gpx1	0.6761881505664209	3.8194248218832686e-8	275.3106079438623	0.6222544218057832
Actn1	0.5693979358985234	3.8245527410287297e-8	25.920478745592366	0.5264251541060065
Bpnt1	0.538137367996277	4.2791445781507784e-8	33.02529017105169	0.49763676705065035
Pusl1	0.6729147865751252	4.377762349352706e-8	26.75923418963636	0.6189090547751825
Ell2	-0.31850274485184193	4.385020270353925e-8	76.27305861974826	-0.30043126794573183
Iqcg	0.7561015501642728	4.476792064003439e-8	3.435179472028178	0.6909110101574563
Hic1	0.921333773756962	4.5152645436801137e-8	3.5174787961108116	0.8282218674387587
Erlin1	0.49610309262611085	4.867893844435183e-8	16.37943044569663	0.45897784693397187
Cirbp	-0.6455362712344438	5.085448063774473e-8	23.184255895476042	-0.5941645617147967
Msh2	-0.36913947837714267	5.1617135965424593e-8	77.42523828625892	-0.3449646007585887
Socs3	-2.868814518363665	5.188730544677736e-8	1.421518456557617	-2.5051016145573453
Itsn2	-0.3665033169344284	5.34741822773723e-8	33.10711596151629	-0.3425849901984128
Flnb	0.4839645793454217	5.388897699156977e-8	66.35450371157287	0.44770535012744167
Zfp788	-0.7246321384549937	5.4415040787332716e-8	8.248137729897696	-0.6631356385470789
Fam114a2	-0.4794130621466587	6.012210272562205e-8	38.83941503345361	-0.4433421232318748
Acadm	0.3718410281113567	6.10672679072635e-8	58.255122342806175	0.34711433730149616
Nupl2	0.49071380350605215	6.112278019506869e-8	12.74271334269546	0.45355107352683743
Bcas3	0.6977333801879008	6.215314616558335e-8	5.586725070824489	0.6393361740217938
Stard9	1.080915652488423	6.41728877901723e-8	1.5768457808988343	0.9542295892539199
Gm3604	-0.765024255943449	6.496241711364101e-8	8.869536192675783	-0.6968958891430735
Clcn7	0.6680752196092102	6.567297304511582e-8	6.436198979509648	0.6131797841071832
Dock4	1.05606067467864	6.758311644860953e-8	2.0276143059198835	0.9340105617308849
Gatad1	-0.4112377673962126	6.844382763394666e-8	41.72058504008448	-0.3818229773904656
Slc37a4	-0.6123828126645712	6.908591943466566e-8	17.96142022509236	-0.5635035768106227
Nrep	-0.4489715514917082	6.908591943466566e-8	67.85443956334167	-0.4155374511518941
Pdgfa	0.868303578427201	6.908591943466566e-8	4.525071388506965	0.7825211154447519
Lamp2	0.324242213308308	7.364491807298873e-8	26.575091855399226	0.30493643869564974
Zfp85	-1.1409391046984048	7.468613511218589e-8	5.370155546757684	-1.000628697781443
Cnp	0.500099105460077	7.594282170119212e-8	35.69534389711641	0.4615357729111128
Ahsa1	0.35213752904865	7.755012677178553e-8	342.21566030605976	0.3294121328154853
Grap2	-0.6757495112332828	8.28285110325348e-8	5.1127252985034906	-0.6190341080081667
Tmem51	0.5721357864235328	8.495632712277296e-8	42.39748413129275	0.5266050772059427
Fbxl20	-0.48916043382944285	8.580099384291932e-8	6.408141724926673	-0.4513289581674805
Bop1	0.4173683356888192	8.648532236918393e-8	86.5815163800886	0.38684897059833745
Hmg20a	-0.5943947993690482	9.029623895928083e-8	12.046149316219612	-0.5464832490826301
Thbs3	1.053511386437926	9.34692459183324e-8	1.7166837634085772	0.9294730949507864
Gna15	0.7874254478527064	9.423376303357632e-8	6.1640345177249936	0.7140026158145438
Pdcd11	0.28173707776329565	9.486336473344349e-8	52.541639781238906	0.26710518438557307
Commd3	-0.5425781411554198	9.642292409955545e-8	92.89552731159726	-0.49945147656165534
Flvcr1	0.454988065259555	1.0628184202938042e-7	14.152014538429212	0.4200432861724127
Zfp738	-0.7797232003897058	1.0793229341639806e-7	9.261761599064016	-0.7069047973045567
Rab8b	0.4605883994917575	1.0813356500728864e-7	17.987597331827914	0.42502578742722275
Ppp3cc	-0.42704740731743035	1.104978793753316e-7	28.338614254207457	-0.3949938633661369
Gm14325	-0.773967816340671	1.181712106626356e-7	8.288049486523931	-0.7016332265164782
Mrpl4	-0.6647232353899867	1.181712106626356e-7	53.92362686237184	-0.6079981655019983
Sf3b1	-0.2752504973600546	1.1912188746718478e-7	184.32649961051797	-0.2611433944374334
Urb1	0.50742400629709	1.2089001673702383e-7	15.592937126017313	0.46698749449866117
Nxpe2	-0.4711141516238218	1.260493836376062e-7	48.75949708643855	-0.4341304989863728
Snx20	0.48688506513866536	1.260493836376062e-7	76.0230212269589	0.4483274608648136
Cebpg	-0.4557080742287016	1.2787415196643684e-7	27.384954807172278	-0.42026748232270106
B2m	0.46561263881503523	1.296697674436405e-7	656.3379384985457	0.42911434954108185
Ptgir	0.5830533312038829	1.3155652094310858e-7	16.307049120529488	0.5350404065117649
Cd7	-0.9262722929237452	1.3762155318306818e-7	29.62198761018136	-0.8253638343482324
Icam1	0.2868477407094359	1.3919033785354112e-7	77.10977314122415	0.2712878540052159
Rnf113a1	-0.8808162960212482	1.3967046376581532e-7	20.684819711767787	-0.7886456884404563
Rhot2	0.4393765802353248	1.5092756169823526e-7	19.68636681392063	0.4053226518581627
Btf3	-0.3946796128631112	1.5404268283286313e-7	496.850474578802	-0.3657380657681121
Nop2	0.35855011053785524	1.554867344551842e-7	122.64762473517493	0.33405254270175344
Prxl2c	-0.6622464961233009	1.5575721278807814e-7	14.263667617548558	-0.6047035890615764
H2ac10	-0.7337834691184606	1.6764137123663748e-7	378.8345301646514	-0.6660374275868625
Gm45871	-0.6969730083031905	1.7481006429528668e-7	8.492628647893932	-0.6343772399255538
Zfp937	-1.2190651548594273	1.804658457017725e-7	1.4353869914373993	-1.0534061884787174
Bub3	0.46017188112197827	1.804668821079986e-7	107.09321933525963	0.4234693256482104
Ppp1r15b	-0.2675623749171109	1.832610189985198e-7	51.00503732647376	-0.25393863526410504
C4bp	0.8717472037405802	1.842476079417491e-7	12.819586433972631	0.7796173010951475
Prkcd	0.315391719448803	1.9503998898485028e-7	131.62897985737854	0.29603596495323475
Calcoco1	-0.7870612487152084	1.9945034877074548e-7	14.437740209051574	-0.7098641814753338
Rnpep	0.2885966213396702	2.02777988766841e-7	61.341523424576074	0.27246876985289115
Dctd	0.47525482695032567	2.0568757379623878e-07	17.485643853768128	0.4366384066902417
Acvr1b	-0.8197681248891748	2.180480614980303e-7	4.271873158188151	-0.7363377380503332
Appbp2	-0.5386237208524363	2.2432756698824783e-7	54.087253539014235	-0.493355995290284
Cyb5d1	-0.5553756617844592	2.368945702261538e-7	13.50692354122756	-0.5082437962590035
Sh3rf1	0.4049325593139215	2.3885881308834616e-7	19.560356601146026	0.37393177939692523
Nras	-0.325203230330066	2.494255211202724e-7	34.04284181925822	-0.3043001763069263
Chst11	0.48098987451238223	2.494255211202724e-7	10.536649830169543	0.4412792985440408
Trim30a	0.4944569813340366	2.541249407861958e-7	15.610931593229841	0.45329121866926975
Zfp207	-0.2883211614608156	2.630208696726776e-7	83.17878456026078	-0.2719655376894687
Myo9b	0.3420449072923705	2.635018232542639e-7	28.93404312752678	0.31888568058312616
Gsdmd	0.6159487413335671	2.6628657764236084e-7	13.018728186601047	0.5618395231117465
Trio	-0.727656028498491	2.6676478024741416e-7	3.1951886607137223	-0.658563926409104
Acsbg1	0.48890013452820175	2.6676478024741416e-7	16.46473223384743	0.44816224979745023
Zfp426	-0.5826801007465554	2.694228628644153e-7	9.72527598559218	-0.5322126852325957
Nudt18	-0.9399593397661757	2.6992519476080353e-7	3.4108433960822695	-0.8315153269675777
Ccnl1	-0.46575421399658967	2.723705333270634e-7	60.93383847761812	-0.4274179082200545
Glud1	0.24010548062117423	2.7610678163537257e-7	113.73432896528338	0.22906790579069572
Baiap2	0.6398749048493695	2.8085626755036834e-7	11.92260098057009	0.582658281380749
Retreg1	0.4808225470594688	2.809864345428709e-7	15.604563905282419	0.44077522021000126
Gstt2	-0.6925046880815351	2.884161811674127e-7	73.0927590684192	-0.6281930814014778
Taf1	-0.3878860288618075	2.982584613304303e-7	43.08602310928086	-0.3585627325692463
Cnot8	0.3874011599571651	3.048571145080811e-7	40.55109767365591	0.3580984800719408
Serpinc1	0.8106619806803891	3.1071829551734695e-7	5.767587662902063	0.7267298175854603
Sh3bp1	0.6158914447562508	3.122534638893117e-7	18.052238767967626	0.56110872267979806
Parp3	0.5700247846455806	3.1648200160314817e-7	10.697153007870007	0.5203038020714326
Prelid1	-0.3672033314224424	3.202585826110647e-7	293.25055277157827	-0.34042283276041285
Zfp938	-0.8316288523003262	3.2697264068725915e-7	11.474479959891426	-0.743476642926811
Rfc5	0.3574639512667286	3.2967107389238784e-7	117.80393218735804	0.3319139688042237
2900097C17Rik	-0.29820784321229865	3.350400343092569e-7	50.59907532088848	-0.2803556311103504
Trip13	0.37012793248420456	3.3562846611025673e-7	49.56026913670382	0.3428769670925531
Hipk3	0.4279323020715927	3.4786321207556656e-7	35.936570936093936	0.39330942464965374
Zfp354c	-0.7133210162186528	3.551861851840475e-7	5.04492757766873	-0.6449109859908279
Zscan21	-0.5293061984559938	3.562287767976523e-7	18.203634392583904	-0.48344855256344654
Vps52	0.4482713539820629	3.564002004434216e-7	34.704577952681866	0.4111876743096204
Prr5	0.5100769304686101	3.619076164003376e-7	16.267870638313173	0.4661742197198169
Olfml2b	2.0651111905902244	3.619076164003376e-7	0.3374756560966288	1.7165611821464148
Hsph1	0.32956657292316205	3.696406580465291e-7	80.67102156577683	0.3075275020039741
Aldh1b1	0.9140990674036985	3.7307287646442175e-7	6.030848060197537	0.808537183529436
2610008E11Rik	-0.662464575491947	3.735065066937168e-7	7.026230870877623	-0.601022350456096
Crebzf	-0.49983213244692554	3.8397394172390423e-7	39.2968616032318	-0.45682875753959407
Zfp868	-0.747794153614	4.0393530194149793e-7	7.998245219960791	-0.67321379968489925
Myh14	0.992785601758803	4.1288057658693735e-7	1.6583616501833405	0.8693986525391455
Ctdspl2	-0.38387419396945505	4.174238588655983e-7	25.96830704174045	-0.3544070789038448
Slc5a9	0.7266955145638744	4.811180701240118e-7	7.491288564829122	0.6546219020001063
Ciita	0.34561344296908425	4.976864018086772e-7	30.495063114637798	0.32098600774111957
Gk	0.4084450166241485	4.987503685264199e-7	26.471530242570896	0.37543674222423645
Ttc7b	0.3268032690932304	5.04079013274241e-7	40.32126514777584	0.3046984473633583
Map3k3	0.48806171415515603	5.316593371123945e-7	17.29154741704944	0.445383999455114
Shtn1	0.549856733877899	5.316593371123945e-7	21.369174768849756	0.5004257162361532
Cpne2	0.909910171721532	5.316593371123945e-7	4.181039584976877	0.802582935981697
Ankzf1	-0.6523678816009324	5.352596387391742e-7	9.011217316354456	-0.5906270378205778
Lonp1	-0.22696176070682333	5.352925172245601e-7	132.04265677225732	-0.21677682940407608
Eid1	-0.6197737353097262	5.387403550894131e-7	16.767892449931093	-0.5621858330130323
Peli1	0.3826616904929023	5.607224724425598e-7	37.26434220404559	0.3527862208758559
Stard13	-0.3239597328204491	5.659257332293473e-7	29.496002558424262	-0.30206451497290543
Il6st	-0.5689689577243963	5.868043733697259e-7	11.564136745102525	-0.5170167522204824
Bag2	0.3925943178714889	6.081985161300911e-7	41.05071389692338	0.3612252379671436
Pura	-0.4364715507147999	6.26844878655142e-7	29.92146858230318	-0.39938102381036616
Csnk1a1	-0.2423249612737092	6.396198439046594e-7	179.50342354954935	-0.2304205250230564
Ip6k1	-0.36401608858612083	6.426548656881206e-7	22.981363306196126	-0.33641877057450925
Lrrc8d	0.7217932499156605	6.468871207120283e-7	8.959287801293453	0.6488272470810881
Zfp874a	-0.8564407105001175	6.49769116567312e-7	5.4978727620877565	-0.7587167633145969
Serpina3f	-1.3362630112669394	6.751283093241495e-7	3.185959812540549	-1.1257446914289673
C330007P06Rik	0.3324595647444945	6.845739170817546e-7	32.00912347147901	0.30911658594364055
Trmt6	0.2941299052888935	6.903133474992589e-7	42.14191257757668	0.275939236098512
Ube2l6	1.012651397760754	6.939864175211628e-7	6.486742739292855	0.8799697785810434
Depdc7	0.802086284277891	7.059584375930833e-7	8.01089122844792	0.7144654760784636
H2bc18	-0.6339340950079596	7.165067469868646e-7	1530.9933205568893	-0.573220927840823
Hip1r	-0.3493140406888924	7.429363541662274e-7	61.52285387764459	-0.32349109599301135
Zfp33b	-0.5536691100205391	7.50672120597025e-7	13.062012851227331	-0.5024702975690476
Ppp4r2	-0.3235437308139898	7.531023491298451e-7	78.84267998912851	-0.30127854414887817
Irak2	0.3989785272005874	7.661550519064826e-7	19.66175700059539	0.36623746191053885
Wdr1	0.2369056103980198	7.737654506246598e-7	93.33940019632239	0.22542568457014334
Ldha	-0.4153342096070359	7.917755882828365e-7	898.0859476172777	-0.38033920695322737
Axin2	0.779373632613234	8.385126847237341e-7	26.702263829384947	0.6948552658380931
Gpr68	0.9336702553709432	8.58475470557084e-7	2.149079894065445	0.817134597326729
Bub1	-0.2593664928586343	8.617470024327141e-7	64.49082335231837	-0.245265980198589
Zdhhc14	0.7884569348180972	8.736391853647575e-7	4.617333358259692	0.701963664907566
Washc2	0.2686799010977782	9.036058514134427e-7	58.069900844378516	0.25340859326619486
Kif20a	0.2506299891617354	9.098185888886319e-7	57.993817927210216	0.2374962672996767
Iglc3	-0.5632942148824802	9.35588442376493e-7	682.3565450580668	-0.5100935173709976
Cnih1	-0.32185284747836346	9.405429568037128e-7	109.83351373515399	-0.29948530813136437
Tcf4	-0.49235646198371474	9.896915748436632e-7	58.2516192550543	-0.4471845089004459
Gcnt1	0.7581862688898913	9.940730124626402e-7	2.70424956541421	0.676395488017992
Ninl	0.7675866089946091	9.940730124626402e-7	3.080883085117417	0.6840857531813778
Dact3	0.719609463502815	1.0364541074214756e-6	4.753365031731058	0.644213939938167
H3f3b	-0.42739794867007347	1.0381427453867836e-6	596.6328025227525	-0.39013225097028686
Zdhhc6	-0.31810683483852437	1.067581162372554e-6	68.24856049725109	-0.29607096297174956
Zfp874b	-0.7824354519191743	1.0992967864597589e-6	4.714171678334792	-0.6955060835011776
Cldn12	0.45938001024280734	1.1173417196107935e-6	12.924159689475255	0.417810279207178
Ado	-0.36862580203981754	1.1521689104922856e-6	26.884489546512853	-0.3392383412070855
Gstm4	0.8619043273911594	1.1609117566393594e-6	6.046320945622779	0.7585501725735564
Inafm2	-0.8609190801574262	1.1799793229155864e-6	6.405543314016011	-0.7576405393044567
Cry1	0.39562711221132185	1.1908626829714395e-6	29.681168521293383	0.36233352014786757
Fam167a	0.8264525526025076	1.2139858422912142e-6	11.220545870580196	0.7301366424089518
Rab11fip4	0.425570843222323	1.2261839081271194e-6	18.781007187842523	0.3881005346308401
Clk1	-0.3624203511934017	1.2637183634034055e-6	66.02871081612857	-0.33373498824670367
H1f4	-0.5471468590641533	1.3868087349478135e-6	1096.5152484385926	-0.49423907188461524
Sh3glb2	0.4934503912850531	1.4162670593915888e-6	29.272550627115056	0.4469198303420783
Sptan1	0.22854083544232207	1.4519146057988342e-6	96.0197630606944	0.2174661425676603
Dnajc14	-0.47450672585639975	1.5118507220158044e-6	10.39640506830117	-0.43009023783690165
Otud5	-0.40435231961589047	1.5118507220158044e-6	39.642108040425505	-0.3692676726426348
Fcer1g	1.0401062532222551	1.5118507220158044e-6	8.496312822057854	0.8925858252117096
Arhgef10l	1.2198025150673835	1.5163584522085493e-6	0.9376091069840574	1.0260653403191038
Socs6	-0.47363386999675045	1.5288465350633303e-6	10.387230658552975	-0.4292814238166191
Top1	0.3805665894268153	1.6161909741560622e-6	254.13583458238816	0.3487307227990412
Vim	-0.7292177033928424	1.6279704717383987e-6	15.086216997962325	-0.6493303637167782
Gclm	0.4794532546265904	1.655296683716771e-6	22.619028092452968	0.4341036910449871
Nkpd1	1.5230320306186997	1.6570651694179864e-6	1.4982902820775585	1.2485530546563712
Vav2	0.36502082639732747	1.6632702131409167e-6	30.95206586852358	0.33539316954974513
Tubb6	0.49929505600865615	1.703372218690931e-6	33.00497579275008	0.4513616406026837
Gaa	0.49045328053973314	1.7106808183917757e-6	45.10646842417765	0.44359737189432646
Cbx5	-0.31253531424512254	1.7114768364504672e-6	206.46337084910724	-0.29056008002312445
Capn7	-0.2568324643425721	1.731405592465252e-6	83.44045634599507	-0.24233589355052973
Glb1	0.41230440204274504	1.7343339290322281e-6	42.439981389451084	0.3757219004297417
Tyrobp	0.5407112170143589	1.7776338645963812e-6	89.44544143853078	0.4875004529531792
Irf2bp2	-0.43522282759051656	1.7963075053751484e-6	49.28926007921829	-0.3953633828133718
Aen	0.4818468526681683	1.7963075053751484e-6	8.479322439416354	0.43588092726589994
Kpna1	-0.31087326220340983	1.8217233450591997e-6	40.48753983584981	-0.28903295280864233
Dhx58	0.5926897845651496	1.8795967321212527e-6	11.98696047923618	0.5326320400316775
Faap24	0.4784336728602215	1.9286325875041695e-6	22.274303671695563	0.4326529911341621
Slc4a3	1.2478137208560898	1.932582713340712e-6	1.0481335017168638	1.0426850381014074
Junb	-0.5302829397051579	2.0110495622487074e-6	168.1115580636171	-0.4778352377835779
Chmp6	-0.6627088112619267	2.019695833697213e-6	33.995363735149446	-0.5923270313252864
Gm15987	-0.6603512739556444	2.0577885938689762e-6	25.67305602701872	-0.5902188308998261
Mcrip1	-0.6503370456251231	2.1377102750595744e-6	19.902466812786248	-0.58149582598557
Sema4a	1.2317486948210479	2.1377102750595744e-6	1.0253266370778025	1.029292351781429
Gsto1	0.37086815025125824	2.1466353570410618e-6	79.49844598753873	0.33979798333487077
Pcmtd2	-0.6314142717910092	2.172393248989508e-6	17.96453735746179	-0.5652520310804188
Eml3	0.4218414008618303	2.1852396640410465e-6	21.83385384060738	0.38326057380426315
Eif4ebp1	-0.6967876668801205	2.1946137803065075e-6	33.11700179002413	-0.6203960252879259
Ddx17	-0.2843868448718883	2.2257359615546304e-6	79.23440837148668	-0.26598809187459765
Srgn	-0.4962396443948661	2.256821961956686e-6	37.21170707197092	-0.4475843401329661
Pttg1	0.626394750822964	2.340487276622148e-6	27.516019642393033	0.5605251875692792
Irgm1	0.39864360239290075	2.376044221410697e-6	24.777865250992914	0.36318362522663417
Smyd2	0.3714850800808875	2.5650615827299954e-6	49.7268205522694	0.3399187423035049
Prc1	0.3379454420964128	2.600199894362164e-6	45.322192835269874	0.3114680972071927
Fam126a	0.28599201661272683	2.615307332647184e-6	51.54334836973815	0.2671562230224079
Bex3	-0.5101058325222604	2.647377179611937e-6	60.767914658593874	-0.4590522857782437
Fam118b	0.5603334193801287	2.650487747625261e-6	13.89546221717148	0.5028006364400984
Rsrp1	-0.4026465011748809	2.655427730295828e-6	144.1433696566271	-0.3662983642856426
Haus3	-0.3465130923141901	2.699455288662086e-6	67.42152783749613	-0.31864036777861837
Gnat3	0.5292015394991653	2.699455288662086e-6	73.73562441544522	0.4755964596923471
Cs	0.3169336943902355	2.715834777891449e-6	52.701317846162965	0.2935400422854577
Rhoh	-0.5189401130701099	2.755714454640816e-6	6.890110945610264	-0.46655696700370447
Slc15a2	-0.7230340632854669	2.8351767828211004e-6	4.701014988302666	-0.6402995664049961
Klf6	-0.41966013343986014	2.8727775760634316e-6	20.01478048053475	-0.3805838684256268
Bcat2	0.5576295309743344	2.890563227456468e-6	22.225403387962768	0.5000076059191869
Tubb2a	0.6122962496273272	2.8906453537569616e-6	15.386227763180685	0.5472215247524858
Rps6ka2	0.7626187717858486	2.988328451176477e-6	2.0924431001300063	0.6720063828180385
Rgs11	-3.2178841567479486	3.008848884148348e-6	2.0905583696573586	-2.618813274664521
Zfp119a	-0.8711520500264265	3.027781575266961e-6	7.759022245219601	-0.7571006222213134
Gba	0.46418210735954885	3.027781575266961e-6	26.658696717808894	0.41863725987679157
Cited4	0.8536312988104886	3.027781575266961e-6	16.446755762637526	0.7435795149547261
Cse1l	0.21045100542198972	3.0956082572735665e-6	126.1358637039696	0.2006844216608689
BC024063	-0.874129464395044	3.396141083572333e-6	2.83427660928272	-0.7583028300072957
Lilrb4a	1.1000705870679972	3.694711009380027e-6	2.3893098854499404	0.9250234276364413
Prex1	0.47821667699624376	3.7033859640332883e-6	24.610118912012805	0.4300380115934937
Lratd2	1.7694676989937264	3.807654675050562e-6	0.24917679627894274	1.4065319580634041
Fam111a	-0.32538662738077806	3.846512197175818e-6	136.54712208570916	-0.30008233417381147
Car13	0.4422271355807973	3.970023555919535e-6	22.922031750010003	0.39886143228091603
Serpinb1a	-0.4374064234960179	4.0165038734356e-6	99.47929851555574	-0.3946911614035636
Slbp	-0.42472643800704124	4.0165038734356e-6	88.29876107704733	-0.38388458427261607
Itgb1	-0.23666281506841264	4.0165038734356e-6	280.800151892983	-0.22375915087171608
Wdfy1	0.297727028650239	4.103068811074323e-6	31.611759820172427	0.2765196864547109
Ube2q2	-0.5204048158621257	4.170403537029439e-6	13.38804970433461	-0.4660037544048828
Arhgap24	0.3116561143728156	4.24443297563255e-6	25.10799401081466	0.2882856094882864
Adpgk	0.3572197712183568	4.369553413391453e-6	29.65969472979928	0.32662472958068667
Tspyl1	-0.4590465832074215	4.4282429889045235e-6	29.404551639364925	-0.41286277212691835
B230307C23Rik	-0.5423433879237859	4.474512499295423e-6	10.97902244759677	-0.4846331440512711
Lair1	-0.8027635726066007	4.601794892739997e-6	4.5139038140368495	-0.7001967390804846
Igsf8	-0.43530450502856005	4.602426894981516e-6	51.83551854366931	-0.3924366898894482
Higd1a	-0.5114336415011616	4.614780857410684e-6	49.10406522903406	-0.45777446818929785
Nlrc5	0.5140337648478523	4.614780857410684e-6	13.77880536604843	0.46002075171355916
Cdkn2c	-0.5322023664923268	4.653731368234505e-6	18.35561530306713	-0.47566444895229665
Bcl2l1	-0.7193390144596558	4.7542592220998805e-6	7.7043058426267885	-0.633379575930213
Nemp1	-0.6997604978987574	4.845993908107249e-6	4.29469533297711	-0.6172566325554345
S100a11	1.0247705639643772	4.8860575807682085e-6	21.784916160899783	0.8662783880262456
H2az2	-0.4340436053914179	5.051857480592628e-6	45.932850566488526	-0.391037515720299
Rhod	1.4095557763752664	5.092875586557948e-6	0.8407984903088784	1.1391877797005094
Dtl	0.23700454283622535	5.095039176080032e-6	53.806090640988714	0.22381577985559037
Osbpl8	0.33553120409725634	5.3263413573504355e-6	28.2838016002348	0.307959055272877
Rhbdd1	-0.7559020238157101	5.40898571633657e-6	5.989629354264157	-0.6617306562650296
Ypel2	-0.7351738200195996	5.40898571633657e-6	5.888198811192975	-0.645131523322845
Zfp445	-0.3407531189992987	5.5116836603606595e-6	34.544103392763034	-0.3122625922747352
Igkv9-124	1.4862475138211184	5.651593944376903e-6	10.80287395396666	1.1904953735262136
H1f1	-0.5578403836245867	5.669344540497909e-6	1894.1073519132897	-0.49672172341222537
Msh5	-0.7414347468628748	5.710101219857182e-6	5.298551537728832	-0.6496916812787195
Tnip1	0.4494913769925935	5.7989379061303064e-6	86.52762264552452	0.4036720013829114
Grsf1	0.24358377347931154	5.811093178482491e-6	68.20757539184048	0.22943102889113634
Kdm4b	-0.42117035326361374	5.878367108360937e-6	12.72388596211998	-0.3795964213768158
Septin7	-0.31152297015927954	5.878367108360937e-6	145.34242094644642	-0.28756618944216156
Clip2	-0.3584554057683177	5.906297879297706e-6	15.772734596434182	-0.3269134237599427
Prpf3	-0.3084609956924671	5.960248015894693e-6	57.87495792191214	-0.2849546547934518
Cbs	0.772209373105415	6.136246091887261e-6	3.9731588737710375	0.6734717602896408
Hnrnpd	-0.3163218912275841	6.24092367371445e-6	48.34944791916075	-0.29148513739458476
M6pr	-0.3056268949950648	6.24092367371445e-6	97.24972673274753	-0.282477198036669
Ppp1cb	-0.29993483417868955	6.24092367371445e-6	103.09665633763824	-0.2776697314704434
Hnrnph3	-0.371178140808273	6.26071399475567e-6	31.977156415636273	-0.33739806503463377
Rnf167	-0.6403111201196993	6.319498626234987e-6	11.63978754805749	-0.5660130041758005
Ncan	0.725305977554804	6.329015157396804e-6	16.026684731682494	0.6357939578957035
Mogs	-0.4165032700527984	6.454966291877997e-6	58.992863597689315	-0.3753278628722608
Slc25a46	-0.35526146132323855	6.458532761865623e-6	30.081462205448407	-0.32400757885678483
Tomm40l	-0.6748866811924719	6.608360506486133e-6	11.06914109613117	-0.5943828130836235
Tmeff1	-0.504174299822903	6.7993947907812376e-6	38.45352401563972	-0.4496884522329183
Rrp12	0.2958888908460662	6.885703685239796e-6	32.300201490445346	0.2740732181838128
Wwtr1	0.43098458100832304	7.012554641992085e-6	20.40524656264851	0.38725540381962537
Atp6v1b2	-0.2875839410316366	7.022100883764408e-6	58.48240595404883	-0.26700332619888584
Klf13	-0.7407089012465016	7.031468305943745e-6	5.2752417012152835	-0.6471965068090175
Ptdss1	0.3886072607475506	7.031468305943745e-6	25.59922298129378	0.3516299752649893
Fbxo40	0.7428088732106114	7.031468305943745e-6	2.9168173615315838	0.6488650323853671
Psip1	-0.2731899280265043	7.070751661851565e-6	258.3665529032998	-0.2547269716090291
Rasa2	-0.42737618790669474	7.0910865252283405e-6	14.58048034720558	-0.3841464976539246
Commd8	-0.4108766904506716	7.1443713151906595e-6	12.90928051115459	-0.3702342511963074
Rrn3	0.3075315103785608	7.149709762894975e-6	53.13126563701019	0.28380924808755453
Zfp637	-0.827549825683419	7.25903264666771e-6	10.523378100594114	-0.7146505007416302
Washc5	0.32612475321932427	7.314198782935611e-6	56.2983240384375	0.29935707548723517
Sh3tc1	0.6876013917596975	7.3440395153774444e-6	3.895853601992435	0.6039153913214086
Oasl2	2.2738348042189904	7.446968769742301e-6	0.32752069555464214	1.7494413053022215
Cwc25	-0.4451977177111198	7.536204018055878e-6	14.604353276993656	-0.3989574268764969
Cars	-0.25837431660052823	7.536204018055878e-6	58.684698975573326	-0.24191571749714078
Pnpla6	0.6147083023420721	7.542085252384845e-6	4.493113449086095	0.5432240022582795
Msantd4	0.41366932032955733	7.556032971784955e-6	17.738011666202457	0.37236858380876464
Tada2b	-0.5169882256344297	7.590143688494486e-6	9.558595117324092	-0.46004140710305363
Hyal2	0.5662983040314722	7.73321075066181e-6	14.267900949707075	0.5020526478206756
Zfp931	-0.9289347052513245	7.888139209367114e-6	6.579863701215643	-0.7895668278333676
Zfp882	-0.6410576788388599	7.914534501307295e-6	5.247592425485605	-0.56492042621779
Nebl	-0.3917085247687738	7.997076451403103e-6	6.514375177950025	-0.35379845326857146
Brd8	-0.36134471245090527	8.048491257383402e-6	41.876915997656845	-0.32847838043111216
Mcm10	0.21746665036128576	8.094260512873146e-6	77.18592812603309	0.20612603615175085
Mtfr1	0.37012091359533583	8.094260512873146e-6	17.195882154705664	0.3357620850732378
Atad1	-0.33602967440322645	8.393263245558065e-6	63.76126755873844	-0.30730250494790123
E130309D02Rik	0.5802639117015995	8.42213712301714e-6	24.4121251703372	0.5133800851950682
Ralgds	0.5359634960829527	8.43391548751938e-6	19.658740105146645	0.47567312458195016
Ttn	0.5925665050812715	8.557275302423253e-6	4.473338080973735	0.5236809214994129
Nars	-0.24012639456004797	8.65534003425987e-6	223.6811910714869	-0.22593593090567624
Nr2c2	-0.4515601181078122	8.952261486907127e-6	17.137142709672577	-0.4036220051694972
Echdc1	-0.4150075754376571	9.03406652112756e-6	30.5948884506997	-0.37286130653579447
AU041133	-0.8464136665793632	9.084615462886886e-6	5.334394041121324	-0.7263969436776933
Chd2	-0.5180205123194127	9.27937257267887e-6	30.933021975213553	-0.45986948829773105
Zfp935	-0.7305021296043616	9.565643056627818e-6	10.560732598507936	-0.6361626025317134
Snn	0.36537050388850945	9.704196137563097e-6	31.17175687948638	0.3313133918602804
Pcif1	-0.4871324773292036	9.995088096309683e-6	12.951126102485297	-0.4332522830568625
Ergic1	0.5328250880624662	1.0008878924023427e-5	44.6788115105471	0.47206352875354646
Zfp760	-1.1319965413181134	1.0014364241507352e-5	2.1834021912969708	-0.9303829129553864
Serinc5	-0.6332145002008578	1.0329803311367103e-5	5.587306642298857	-0.5564255725844796
Zfp345	-0.8584569566480087	1.0397618506947606e-5	8.264810328489805	-0.7338722367112437
Prmt3	0.414577096100783	1.0761845062621668e-5	31.016898058265653	0.3718882167277667
Zfp563	-0.7168210549763854	1.080961379125512e-5	2.4851498887362165	-0.624121265326999
Lpcat1	0.35559950509334254	1.080961379125512e-5	23.807667993578743	0.32291401198771363
Mgmt	0.6731876915866309	1.080961379125512e-5	17.68988055945314	0.5889328361432847
Hbs1l	0.300846983482184	1.1363381784567401e-5	24.846980770705457	0.27729564413819535
Tbc1d16	0.4226764978583535	1.160632165063333e-5	5.006561158576205	0.3783666864601403
Mrpl37	0.4161508009157578	1.1672087445690152e-5	47.8393370714121	0.37290272783206974
Brip1os	-0.3255454761130483	1.1733848198933562e-5	17.064431842203863	-0.29781086338779483
Rapgef6	-0.5426206801795586	1.1791973444496585e-5	18.117001065334346	-0.47941614625652423
Aifm1	0.3743384242213342	1.1791973444496585e-5	48.70289177063771	0.3381727380429522
Myzap	0.7438906739698437	1.1961956342648249e-5	6.554018313347268	0.6445851299472374
Soat1	-0.6359753325127485	1.1977284360798067e-5	4.567002235019042	-0.5575569522043645
Ric8a	0.41147261302544985	1.2037197192688842e-5	25.85448976890282	0.3688797575443182
Slc35g1	0.4806358218428374	1.2227999707503224e-5	11.59625174630449	0.42676497406999847
Pik3cg	-0.6948287995663911	1.2530366070446849e-5	5.30396235806281	-0.6051549938301586
Immt	-0.21262127148729884	1.2682980797136517e-5	170.0651627176566	-0.20142351197064898
Acacb	0.6594885408940735	1.2682980797136517e-5	1.7728577439703594	0.5764022801729206
Hdac7	-0.7696965623427786	1.2702129976446603e-5	14.648345466107349	-0.6640579028850401
Erp44	-0.2388264029742075	1.2755920075454177e-5	37.55433644435727	-0.2243416671235833
P2ry10	-0.4443176931157345	1.287699247598901e-5	20.274318805443418	-0.39599942887337614
Cycs	-0.39245175976075236	1.3035684354609267e-5	53.62989794382753	-0.35281717877799024
Zfp280b	-0.4679084952340026	1.3208972077439506e-5	14.268809817276198	-0.41566745518396353
Itpka	1.2965539561649768	1.3400334973719793e-5	1.7125508770503595	1.0361024238694625
Zfp664	-0.38668247444165704	1.3508896789677246e-5	25.415019437286002	-0.34792792794247496
Slc25a44	0.5629367988968462	1.355794146463982e-5	9.614896369037316	0.4956586653634091
Slc16a6	0.4771298402558192	1.3624568833275793e-5	5.544074450460632	0.42326262165999556
Srm	0.4519252953822617	1.365636681700561e-5	206.34794001418993	0.40209744609824055
Ifngr2	0.3248941856928255	1.3824239483929114e-5	43.74333088430898	0.2968660516287425
Mpi	0.4115633355599972	1.4064241344812685e-5	25.15989778425544	0.36836182973051557
Memo1	0.36580344195389636	1.428827418469144e-5	45.02314427995702	0.33052673336124816
Nceh1	0.4240866743951262	1.4368091711767485e-5	9.143188078640744	0.37866972478888644
H2bc3	-0.6465356031205243	1.4596652492764144e-5	1137.8139648252131	-0.5645965394496428
Dgkz	0.23969818493043513	1.487559130981878e-5	37.73393045354802	0.22490124842010567
Mavs	0.6019117471280997	1.5082328677629752e-5	20.773863908180612	0.5275203648815099
Hadha	-0.21059101456494309	1.5238385282316732e-5	126.83867331206379	-0.19945187889726512
Sel1l	-0.3275964481147603	1.557745460663726e-5	72.95364461481962	-0.29881530210732987
Acsl6	0.2653221928514817	1.6000078843623795e-5	61.807464661706	0.24674528597407516
Pnrc2	-0.5112363419533923	1.6066449517969175e-5	42.27225827016215	-0.4510911472450355
Zfp608	-0.6635966069223647	1.6182244282443434e-5	6.967197136183082	-0.5776125337149443
Ncapg2	-0.2605611382958633	1.6395144263539294e-5	86.96060854718708	-0.24265868196347073
Tnfaip3	-0.3541492447613023	1.6568567431282586e-5	41.34658443461128	-0.3205065584610735
Sla	-0.31634262653739037	1.660808655255733e-5	31.82343289116452	-0.2893609598327464
Actr8	-0.372469939184297	1.684484067442585e-5	44.469698248577494	-0.33549841611780734
Ftsj3	0.2554788277978005	1.684587888191457e-5	142.5701467949594	0.23828278286907006
Ppm1k	-0.4654376412683487	1.6859404577004882e-5	12.473495038613647	-0.41241016392510077
Sash3	-0.31544920932410886	1.71090139178136e-5	76.72688378109994	-0.2885487937952653
Gm5141	-0.847935274991542	1.7398347374111008e-5	5.841155062950652	-0.7194183964915749
Jarid2	-0.33385851475869466	1.762563325471516e-5	25.69739326888414	-0.30365577066250454
Gprasp1	-0.47838301786021115	1.7672936173903846e-5	6.651982296885098	-0.422993168584618
Ankrd35	1.3394861968609568	1.7831258196846396e-5	1.0092129201690865	1.0566348512476307
Eif1b	-0.4099229975207638	1.783811722756067e-5	54.903725142555054	-0.366085277171224
Myb	0.40530797383266703	1.8055442741592448e-5	22.050570586751693	0.3622361841562359
Zfp975	-1.2394741798574953	1.8180525986592723e-5	2.7329553596060774	-0.9899286750265389
Wdr45b	-0.47369308525923653	1.833964505265267e-5	18.44450866108228	-0.4188729166243023
Noxred1	0.9071848721213369	1.836073336689287e-5	5.582415556151815	0.7617800125186234
Itch	-0.36299463180452907	1.854443820080197e-5	38.92350203982525	-0.3274045427411531
Stum	-0.9043983966804124	1.8669864735405982e-5	1.4813193234028326	-0.7594818330453257
Grhpr	-0.48997983293111713	1.8669864735405982e-5	71.70935635724699	-0.43237089770423515
Gm4907	0.8007125727265827	1.8669864735405982e-5	8.910787638414037	0.6832001021274391
Ddx42	-0.255242953340922	1.900418723365673e-5	67.60931430941741	-0.23788940055032373
St6galnac4	0.3316964215919159	1.9181946475580823e-5	30.787079010881	0.30163922823127215
Zfp518a	-0.4008238607324708	1.9236973991595476e-5	15.039341414959571	-0.35828689299068706
Pcmtd1	-0.39901517728299424	2.019660590857585e-5	19.100408022862016	-0.35662677541657806
Slamf9	0.6756122956363073	2.019660590857585e-5	10.59518228308161	0.5851773251625623
Cenpi	0.3787750496304722	2.025569452222331e-5	18.094894479354192	0.34003037433727307
Clp1	-0.4880621768430835	2.0550327930472438e-5	28.691644410242958	-0.43024693456578333
Inpp5k	-0.572143227122759	2.0673735123710843e-5	11.722882532333019	-0.5003648290587807
Mob4	-0.4606567002293291	2.0673735123710843e-5	27.637926670312993	-0.40738654192489476
Plec	0.4382541421853851	2.0673735123710843e-5	7.275713701719482	0.38882697129695665
Papolg	-0.3958508593456604	2.087913645139076e-5	23.013344461826062	-0.35389364352997915
Gucy2c	2.7143965771005942	2.096610313169733e-5	0.07445665456034069	1.9875560694894505
Mmp10	0.6445491008684646	2.097320919251246e-5	8.697901558875317	0.5597428129296329
Ubac1	-0.4131532134157457	2.124748561165107e-5	25.95203299309595	-0.3680147438415809
Speg	0.5742556882453207	2.1745064923691036e-5	2.8971536589949203	0.5017373937039333
Stk38	-0.43250202702281665	2.176927065956493e-5	44.4096565621137	-0.38383643243726573
Tyk2	0.35576377737494386	2.181209562099452e-5	17.522743381928862	0.3209660430834043
Adam10	0.26076373485432436	2.1872160514631297e-5	67.09012331730392	0.24234831696290698
Slfn2	0.43482023889377835	2.1875602685122525e-5	29.57876737251993	0.38571348609056594
Pclaf	-0.3300492952754891	2.2366344849607202e-5	152.94431211035047	-0.2998669797248026
Psrc1	0.6431832112437457	2.2793687052346856e-5	12.049570871421354	0.5578774020576722
Pigg	-0.5418061096277854	2.2988174307590484e-5	8.709858711590776	-0.4743524714668412
Ctnna2	1.1580571122258783	2.3371116492745948e-5	2.4923280703516437	0.9295153993114416
Zfp119b	-1.0272073581673096	2.3545778355359253e-5	3.982053807498026	-0.8414228232639267
Thop1	0.35755112418543145	2.3545778355359253e-5	67.81233489057475	0.32218129630494824
Npepl1	0.46889105273651477	2.3587611884371973e-5	58.568740890843195	0.41351861366936815
Yes1	-0.868758615906746	2.4757496986533548e-5	3.4840146235238336	-0.7295299474389936
Zfp952	-0.5447364889488888	2.516720944344309e-5	8.36565658316075	-0.47617966813436624
Abcc1	0.3331147595851103	2.5326640025022788e-5	21.05922534136182	0.30203872563156614
Sema3g	0.7571154681810488	2.5326640025022788e-5	2.833029227483641	0.6463839714224264
Trank1	0.8742404262218493	2.5612226527466176e-5	1.059416409149539	0.7329560636464054
Canx	-0.19472792540431783	2.563434801181182e-5	394.9699505588101	-0.1849231515916522
Ptpn6	-0.2628518854285528	2.5723396395801695e-5	291.500468510646	-0.24384003649031896
Ighm	-0.36703144213752636	2.6359123763271126e-5	4463.7641660436975	-0.3295343653227656
Cd300ld	3.3330784007899568	2.6367733677283308e-5	0.11396668510980766	2.417639536046633
Cyp11a1	0.35204857502445175	2.642812648602721e-5	51.05633020065428	0.31733466195982657
Osgin2	0.4111786240626077	2.6800768969550563e-5	16.70131231552983	0.36541316961483833
Tnni2	0.48934892666336754	2.6800768969550563e-5	84.33749456409997	0.42976125269397353
Gldc	0.8413937536952668	2.6800768969550563e-5	1.9837256501068765	0.7084237750969755
Tspan5	0.48652042582142646	2.696421756241003e-5	10.036137545491998	0.42737585673965006
Hmcn2	0.9657370894229141	2.7348816492279017e-5	0.34373875430568307	0.7963153187650471
Cep95	-0.4188089024358683	2.743404266708518e-5	18.182193419196466	-0.3715436347830509
Dut	-0.338808318170568	2.8951712644398996e-5	112.06410775076296	-0.306291932928453
Zfand2a	0.5289957262876722	3.0018972643177394e-5	6.403604614538241	0.4619134718600628
Gask1b	-0.45080582686362786	3.0394576523136313e-5	11.578153312547395	-0.39730237489572817
Copa	-0.1923526815885016	3.0992589941673336e-5	117.06271424607813	-0.18265067529204645
Pmm1	0.4654822004195297	3.126667075794791e-5	71.33876337535578	0.40921654093265775
Lipc	0.7597388881060091	3.172889781705465e-5	5.888128979151847	0.6456169059268789
Rpl3	-0.3652420152502245	3.179710635195584e-5	1306.7171290696035	-0.3274463231567262
Tln2	0.30185959464795475	3.24477299921185e-5	8.075332651005416	0.2758232070679887
Ahi1	-0.6381423652676871	3.2499361152303804e-5	4.003274910957522	-0.5505133222215657
Rnf157	-0.5819555145682757	3.274224413027004e-5	23.70594975180855	-0.5048709696762413
Arcn1	-0.3637140517254741	3.2893728404657065e-5	130.1024722112504	-0.326088587559275
Zfp654	-0.4650020326483564	3.329613877793838e-5	13.005381499360084	-0.4084691371326927
Nhp2	0.24473769186889952	3.395830886990093e-5	192.50602394564285	0.228049417037075
Cdk8	0.2788115114838725	3.40453633270253e-5	49.41291450957666	0.256679413203248
Slc39a11	0.48295053822229955	3.420161997431012e-5	11.156417899900065	0.4230641822232409
Vezt	-0.376025296543233	3.469482068013e-5	5.016659654504678	-0.33584741909889465
Sec62	-0.28990948574727554	3.469482068013e-5	37.12517221189787	-0.2658254183703962
Acad11	0.5093561616370366	3.469482068013e-5	9.134332751645216	0.44470638329167766
Cdc25b	0.3925399413377315	3.479832025941075e-5	35.48421031872018	0.3491870285666349
Kdm5b	-0.501449896910041	3.4998253318288505e-5	11.666547442830591	-0.4381297477185538
C2cd5	-0.3120133858871747	3.59298575287627e-5	25.439570468380282	-0.2838719456604904
Bzw2	0.2500925928426407	3.6402719873024765e-5	141.61577747579324	0.2324781809573962
Ttc9c	-0.4500155170180824	3.692329201147737e-5	20.16748059984102	-0.39562986467842054
Vps18	0.4102793006842463	3.714780087411398e-5	14.153616727461673	0.36327848590680095
E2f1	0.4616926872613974	3.716553939085484e-5	13.174859301665563	0.40513094794726023
Ttc33	-0.34029745710379705	3.783942684901104e-5	46.46541661426368	-0.3066861829538022
Hpn	1.249277203595315	3.7953011793284184e-5	1.2783444701243092	0.9752928155947806
Cdc5l	-0.29943123725986615	3.8304639173706514e-5	63.15083739746183	-0.27342049293345655
Tnfrsf19	0.9585671488351574	3.835249473854788e-5	1.698889836436571	0.7850749481895073
Smc3	-0.3047995196892649	3.867298470375354e-5	116.33974767960628	-0.2777871971506553
Nup107	-0.3093771395004939	3.919374509374273e-5	33.14152214803829	-0.281490441843358
Epn1	-0.3175679368497111	3.9625239459584303e-5	59.77952479186587	-0.2881284100291934
Luc7l3	-0.32748992367440943	4.0179400982982694e-5	92.27509770971905	-0.2961383495826245
Socs5	-0.688013502441573	4.041896048395638e-5	4.555676660975109	-0.5876055485512424
Ada	0.53313406461895	4.0511382893717416e-5	21.739487674232947	0.4631514410777064
Arhgap12	-0.35025308151277124	4.101756360957431e-5	13.202587619180692	-0.3144521214104995
Napa	0.3884042144429295	4.113549888260871e-5	64.87739978025769	0.34515592796502303
Fes	0.4453249410143364	4.1846124442369534e-5	14.571178508234723	0.3911202854369131
Cotl1	0.4579515069966297	4.1846124442369534e-5	53.11713214736946	0.40140052924021286
Rps6ka1	0.2866421393732894	4.1917755628333266e-5	82.743259733943745	0.2626960990010488
Sel1l3	0.5918119054306723	4.23318684923425e-5	6.966030973849818	0.5106228893324216
Grk5	0.4109352716497341	4.3207609684645016e-5	14.508088856851979	0.36310692755579593
Rbm41	-0.4614105427512657	4.331778059430256e-5	8.11857364793291	-0.4040153338303816
Gopc	-0.33159659722022805	4.33425260561168e-5	34.61710259308492	-0.2992214046675716
Ppp1r13b	0.6046203747859261	4.4034286107239705e-5	7.923232445746458	0.5205986434584702
Depdc1b	0.5003803504507245	4.480880051159841e-5	8.814600833158579	0.4356149023606572
H4c4	-0.5343193212662358	4.521074153104404e-5	2480.5164566485314	-0.46328978113498404
Gstm1	1.0013887203237786	4.626935362295861e-5	3.9479398685179627	0.810051409375118
Spidr	-0.34866982138118136	4.627080199234654e-5	19.293017619495224	-0.31276602651369473
Mbd4	-0.42579662524032813	4.766822374178413e-5	14.179011974722025	-0.3746361895463924
Scd1	-0.6548104751254968	4.781729325204055e-5	121.32623932755848	-0.5597390754178722
Lhpp	0.5805539135792526	4.824165738535597e-5	12.361163695168484	0.5003639072090661
Echdc2	0.3972687526021033	4.869107637946912e-5	34.23587498833921	0.35156910775201317
Mfsd12	0.4024718589953255	4.916794717097758e-5	8.637999950997987	0.3557040026621362
Pafah1b2	0.2530137970338827	4.9584713037056806e-5	49.76736733415776	0.2344059914773282
Nol6	0.5700303784548985	5.012599309848307e-5	23.469755964997063	0.49151101614703724
Bmf	-0.8422629447596939	5.0514620563621145e-5	2.3618146896936714	-0.699211727900638
Nbeal2	0.48537471043827013	5.107032373614343e-5	6.328291630482938	0.4225219800802394
Picalm	-0.21807694966504082	5.1581286371853897e-5	74.28334022398967	-0.2046040523293435
Ftl1	0.5061893555850583	5.197869155486434e-5	707.0570800603044	0.43933534790773476
St3gal6	-0.3204671245560357	5.2093582612057215e-5	49.820699794270915	-0.2896906925154496
Pafah1b3	-0.4774399075311586	5.399129496686274e-5	51.09773036139245	-0.4157290765515106
Krcc1	-0.46218148288971933	5.460025586986256e-5	22.15230713500739	-0.40329812961269346
Thumpd3	-0.37194528340673777	5.48310072827887e-5	50.25193858081775	-0.3307936233073257
Ly86	-0.3410601554665199	5.5195656474093425e-5	172.29078270080876	-0.30606732584323987
Cenpf	-0.4550773448538305	5.5636453956135554e-5	38.92801863862217	-0.3974363878228662
Brms1l	0.41334324319893473	5.580901952440497e-5	13.253260549529152	0.3638277129128039
Tubb2b	0.45656470188809295	5.580901952440497e-5	19.082957254231463	0.3986098122775173
Tmem41a	0.5357861638313313	5.593141970441124e-5	15.78839901229622	0.4628247631498185
Zfp689	-0.9664888631486209	5.6936600147059556e-5	2.5403413218122837	-0.7823011130327931
Limk1	0.5071876233613987	5.732053972961276e-5	10.345558921152502	0.4394393976348518
Rpgr	-0.5428802829582489	5.7676725953997045e-5	5.080036881987924	-0.4683176426231441
Aldh3a1	0.9261574755915564	5.7676725953997045e-5	5.568720706715976	0.7549201606550207
Zbtb38	-0.44534678742037964	5.811029141866606e-5	35.102799962162685	-0.3893165875235653
Alas1	0.3430123057424187	5.8910694290138256e-5	25.885123855841744	0.30739606972062616
Mir155hg	-0.6886228574635588	6.0068439667929175e-5	13.637314702863984	-0.5833060463008036
Chst12	0.710504866524081	6.134802241373001e-5	7.303402149895941	0.5997198237067505
Nek4	-0.3208784257488797	6.144970545996838e-5	20.92641688237498	-0.28952561995432957
Gm11110	-1.2104104542858185	6.154102373563589e-5	7.7723729068945735	-0.9356012736154733
Rbm8a	-0.32232362197741155	6.178496342112863e-5	93.98063260135002	-0.2906626362458177
Nek7	0.28132197221441113	6.178496342112863e-5	72.20044452526784	0.25743083799419214
Zfp266	-0.3020296685915906	6.246750378272987e-5	23.108901101817818	-0.2742694906007313
Zbtb41	-0.4098804437345229	6.329384331224655e-5	9.162896852092672	-0.3604245071263995
Colgalt1	0.24691919865378437	6.342234712659101e-5	46.238743980664275	0.2288407961847478
Rgs12	0.38951892355766793	6.49120783169174e-5	6.8397441287461005	0.34407675535273874
Rab5b	-0.7752675964908833	6.502995441850797e-5	4.988763952734723	-0.6469322922077617
Hbb-bh1	1.5579601464568824	6.562024430102492e-5	2.4162388123258967	1.1390552104551004
Bin1	-0.3465286470776263	6.61519557051033e-5	46.28599184812099	-0.3097898022038829
Tmem131l	0.4583233475772569	6.623331511558617e-5	41.60334103765768	0.3989731181202914
Card11	0.29094441185381775	6.636146572625115e-5	81.4950251447792	0.2651092124433713
Snx8	0.3278661894419247	6.647978549821579e-5	27.976926620514263	0.29486677981272463
Heatr1	0.199968381208247	6.648114832384092e-5	64.37136329755494	0.1885722454509944
Hsf1	0.5314636068347746	6.648114832384092e-5	22.60490652342421	0.45789045828657987
Inka1	0.6035956461808446	6.654243142055095e-5	18.83628291720072	0.5156650989653204
Chit1	1.9213305567737362	6.669327302810287e-5	0.805619528917855	1.345929076937701
Pwp2	0.380075085375788	6.718090330486093e-5	29.26027200595625	0.3363824273255373
Lrp11	0.8174214980975711	6.768964276864694e-5	2.3701939048037417	0.6764745328071547
Serpina3g	-0.36670225417052615	6.97204051248144e-5	44.62480037803729	-0.32561220429401133
Itprid2	0.47284547616032496	6.97204051248144e-5	15.417205250575828	0.41029073056677173
Txnrd3	0.6373928100286427	6.995719579494385e-5	5.582063925088015	0.5417331912845502
Mtfr1l	0.3761530954731784	7.003162333094636e-5	29.88329137770945	0.3330860939993234
Tnfsf14	0.552243401918597	7.093487139692e-5	8.289165945223788	0.4740395900699902
Strn3	-0.3833013124467729	7.179368478872268e-5	43.08428929134024	-0.33865200796623174
Pafah1b1	-0.23660150556366066	7.18137694414142e-5	59.712835053286376	-0.21992242332982143
Rnf19a	-0.2961665510716588	7.224760203129905e-5	20.495624342773322	-0.2691101632341175
Katna1	-0.36113219725925444	7.321854213113294e-5	50.091896605498626	-0.32098508161896294
Fastkd2	0.3503341735369979	7.385542904060214e-5	32.87036275675879	0.31238400067453653
Tagap	0.35081248926580755	7.445743817793623e-5	10.14958721150805	0.3127315382690738
Rgs9	0.8753126536755488	7.445743817793623e-5	0.9968418251786217	0.7150475616920099
Jpt1	0.46593136436687727	7.672521307778615e-5	57.49781977340323	0.4041082907527529
Ilf2	-0.31942026888272906	7.677250450972054e-5	131.38937849646342	-0.2876362217246382
Snrpa1	-0.30333819539301404	7.71016395856261e-5	214.34153794641648	-0.27471791938108225
Eepd1	0.3990819088985966	7.71016395856261e-5	16.09279078097574	0.3508203879117707
Coa4	-1.0409076690560237	7.766536855286563e-5	8.209971166228698	-0.8229757414638916
Tsc22d2	-0.41888462556493716	7.808165438749013e-5	10.878511881391566	-0.3664640788573665
Recql4	0.45228369264402457	7.828873849436917e-5	13.648032122992129	0.393043923219655
Gnaz	-0.6739666956126767	7.844145832643986e-5	6.589924145364108	-0.5685535569091621
Itga6	0.3871317515059726	7.903263689013327e-5	12.082695295397984	0.3412292784637611
Ccdc85c	0.3439244084016055	8.058235284232172e-5	35.715216763235844	0.3069621116210135
Nqo1	0.851832272637771	8.058235284232172e-5	3.824224971427879	0.697340349239208
Mettl23	-0.7958676241104157	8.117775045536472e-5	20.156231580005677	-0.6579846146069519
Mvd	0.3874384014101412	8.343169683794035e-5	44.49236857829509	0.3412270193957321
Mknk2	0.3232676478448009	8.4059019402427e-5	64.49932568089184	0.2904051933112183
Ifrd2	0.42612768890259656	8.4059019402427e-5	54.09267473775	0.3718023056337087
Trib2	-0.29233105517327146	8.414234990549398e-5	31.62921684228529	-0.26558891520189665
Tmem50b	0.5898894166082401	8.484562411346689e-5	5.926494046176308	0.5022570713496597
Aurka	0.29606012318690916	8.486595680304698e-5	85.24976992463485	0.2685677704689305
Zc3h12c	0.44720468422871235	8.486595680304698e-5	55.63170886437488	0.38846888155715575
Dhps	0.4658450287771767	8.486595680304698e-5	29.546831501453372	0.40333040457515984
Coq10b	0.6497391596983977	8.486595680304698e-5	6.239137206187404	0.5489273336998759
Heca	-0.38870095031554935	8.49626955863349e-5	17.874901261318783	-0.3421075198861993
Dnajc3	-0.25829022625558024	8.501687965144454e-5	63.53275244387024	-0.23772610930009844
Nipal3	-0.4989081801011973	8.55309375104647e-5	5.7143963473953745	-0.4296548582143069
Daglb	0.5128475464828426	8.55309375104647e-5	7.625217987518652	0.4407955655537535
Khdc4	-0.32237875187911585	8.555950244473615e-5	27.539235499251777	-0.28960991657013146
Rrad	-0.5330383540584527	8.60192253122857e-5	29.74159264421282	-0.4568715003318991
Gadd45a	-0.6639368890259765	8.707928033891233e-5	16.55798921377121	-0.55944905607237
Pacsin2	0.2710007869656545	8.713432384222086e-5	44.13437769887281	0.2481284794908382
Clic1	-0.3443912445314499	8.970767212368352e-5	161.1768664954561	-0.30690293346498354
I830077J02Rik	1.4874123993036152	8.979788062989586e-5	2.019744175896197	1.0809857031007193
Arf6	-0.3221337223307342	9.145043394308963e-5	139.28353507816286	-0.2891981428844609
Paip2	-0.28243168737395913	9.150976255878469e-5	82.11215745135068	-0.25733198413495306
Specc1	0.5073084179869772	9.217457259805696e-5	4.062733629879388	0.43576680171636123
Evi2a	-0.4416380475228886	9.309544576291867e-5	21.36921565473182	-0.38344984792544884
Polr1b	0.29589465137550813	9.373545211682186e-5	34.531475830550626	0.26814433943023513
Gdap2	0.3433795190353657	9.409235720109972e-5	17.44044086658911	0.30591643378698197
Fbxl18	0.7117229549076843	9.444687373094093e-5	5.043742818484033	0.5943032290927731
Smurf2	-0.3850051437100378	9.504661443158966e-5	14.944558374753496	-0.33863971414172467
Phyh	0.39946699077436104	9.504661443158966e-5	28.03961256655764	0.35001397062613443
Dst	0.52779590777943	9.504661443158966e-5	4.484426341029857	0.45180499275940583
Arl10	-0.702558527557462	9.67929251805271e-5	16.718135751215108	-0.5871178963855436
Txndc12	-0.48901236901756334	9.742060477941773e-5	39.43468119137155	-0.42074414544963146
Pex5	0.3690730285722411	9.877549639141617e-5	16.425564431227215	0.3259382402001958
Ank	0.5182343588161917	9.887606650656029e-5	11.540252125435027	0.4438574118614284
Tmem243	0.5306075224298173	9.887606650656029e-5	20.653004579012457	0.4536972702552036
Ablim1	-0.5641267715382053	1.0020668872330358e-4	5.490259513635564	-0.48011068337924895
Tmem50a	-0.3920694368462213	1.0020668872330358e-4	100.22157285644131	-0.34392586876171993
Fam53b	0.4584289967024291	1.0053765640965627e-4	13.343166234423045	0.39622488727153865
Sla2	0.8434151528094493	1.0113300171310033e-4	5.84271413159077	0.6868967212896544
Nsd2	-0.20615912810144207	1.0144280968563294e-4	40.01700597891908	-0.1934027819691869
Calu	-0.24640121941173235	1.0165734943786278e-4	74.48881541115948	-0.22748319713524434
Rbm19	0.39345730466813383	1.024963983407061e-4	33.327196802930835	0.344887761617804
Gps1	0.4051736967503418	1.031823886332855e-4	36.49325989789954	0.35405230662437764
Carmil2	0.5195762178685714	1.0378589731273092e-4	10.480679123771859	0.44448273945719324
Ddr2	1.4096940686309503	1.0404801071116593e-4	0.30273919608142524	1.0295772835186872
Coro1c	0.24239285558760812	1.041267758226641e-4	63.031337261950284	0.22409228290845834
Sfxn2	0.5353992963187942	1.0465806317299337e-4	6.034374938410143	0.4569348017845719
Bnip5	-0.6644463392203841	1.0634828438796543e-4	4.200865109115125	-0.557108044293121
Tinf2	-0.4189008868168669	1.0643060618193364e-4	33.38320027261467	-0.36465486758841226
Leo1	-0.28406326601647813	1.0859532930974385e-4	76.6896364087998	-0.2581847991694879
Rbl1	-0.3945286328783155	1.0891811212060074e-4	13.610197180453767	-0.34540397221440605
Abca7	0.4151857588595083	1.0891811212060074e-4	6.0190330608435545	0.36160506298254397
Spata13	-0.35991671447925205	1.0927927427668583e-4	11.255755228211257	-0.31827843317393817
Ptp4a2	-0.2002705396173186	1.0958473816439694e-4	173.46351037925365	-0.1882114850306089
Psmc3ip	0.37246188210365905	1.0994764374199012e-4	63.78680382016034	0.32806759088082554
Fn3krp	0.5873307220360708	1.0994764374199012e-4	9.167687692676088	0.497295959662985
Plod1	0.6054567975838897	1.1090491576807095e-4	4.626530754508213	0.5113042060941927
Cd70	0.755256947176775	1.1178655506497463e-4	12.021402530379492	0.6232176969095823
Slc25a10	0.42909180172835004	1.129483893543178e-4	11.54622681386054	0.3722938990604453
Ube2h	-0.36660690900281695	1.1340813926066273e-4	11.765580225903962	-0.32333875117617455
Utp3	-0.24806195090050942	1.1340813926066273e-4	145.13201684913892	-0.22863211067535516
Zfp429	-0.7621344774662252	1.1450217897997797e-4	7.5237851327221295	-0.6277032534983115
Lrfn4	0.6838867527731011	1.1452898012254125e-4	3.7733298357995526	0.5706054439237458
Pno1	-0.3428975605745306	1.1462397381910325e-4	106.15908960202682	-0.3047159993645108
Zfp40	-0.5420127435000137	1.1607998129936799e-4	6.9961003567444	-0.4611422362230101
Rgl2	0.4557561115407098	1.1657073822807694e-4	12.905153769774225	0.3930393927596207
Odr4	-0.35856083134721595	1.1713654429813819e-4	20.211320838973027	-0.31689354257029856
Cluh	0.3483204515999825	1.171916055178096e-4	54.275280422578085	0.308873325224873
St3gal2	-0.36969451456556573	1.1786559676221473e-4	23.698805909817565	-0.32556238469294113
Palld	0.8832650671161736	1.1845558311959989e-4	0.7556908654400477	0.7101554252226941
Iws1	-0.323701057157048	1.1938072630452612e-4	21.69109075290204	-0.2894590247418186
Nfya	-0.24930139895121634	1.2051111903429272e-4	33.12391888050798	-0.22952640049336778
Mpzl1	0.5747345483973446	1.2064776181269314e-4	6.481354206972999	0.48638937242265595
Plxnd1	0.6350774406459415	1.2110933590386802e-4	28.67468139176266	0.5329530516179161
P4hb	-0.26452232652758373	1.2201333076935716e-4	342.4360214243834	-0.2420032771311629
Cebpd	0.9126691737461476	1.230971336861165e-4	3.3319225586268497	0.728528818318248
Daam1	0.33257195161937697	1.2364671971739445e-4	18.41780370086602	0.29630328568244263
Unc13a	-0.872685018500846	1.2459795840605493e-4	1.1726442428378399	-0.7019752781989953
Dgkh	0.5693925383706626	1.2539117477210971e-4	4.986446863013808	0.48179394994049796
Ddx6	-0.40415979982751776	1.290707666343591e-4	115.89973538082442	-0.35197629569783007
Rpl23a	-0.31805792530758015	1.290707666343591e-4	1164.4003821297904	-0.2847313184768801
Mgst2	0.7492104042515304	1.3120320373529262e-4	15.818109552095995	0.6160701134389214
Naa35	0.3489635793359526	1.31755516140774e-4	18.265802078934453	0.3088807160395252
Psmb10	0.5207957777870464	1.31755516140774e-4	73.61673059348566	0.4432385304313538
Gphn	0.32309865337711874	1.3599337988331688e-4	30.91274664155974	0.28851899382322227
Fasn	0.4077600454649092	1.365537066943637e-4	110.48955736635685	0.3544683548584707
9430037G07Rik	0.732997427525404	1.3725488115338974e-4	2.3955159316789243	0.6037009104169926
Afg3l2	0.25397365140385875	1.3746909373764187e-4	63.50679221745285	0.2330936146335913
Pvalb	1.9158945990223033	1.3749825298073725e-4	1.0624150243463542	1.2731793756898249
Yy2	-1.0823453715286928	1.4032411410650294e-4	4.1650365147383965	-0.830094938070216
Pex2	-0.4482492280393545	1.4110793278402753e-4	29.540207442794806	-0.38581275176673185
Tbc1d4	-0.31251600773775345	1.4110793278402753e-4	9.866357615839023	-0.28005084396779123
Spcs2	-0.2728415811512555	1.4322102667491398e-4	86.07139672808243	-0.24836508868055537
Zfp68	-0.38068783187118665	1.4449249045154027e-4	14.911068353605089	-0.3331267989296775
H3c2	-0.5462868714060973	1.4455599243748475e-4	923.4360595010832	-0.46229627862367767
Plk2	0.36233206833021736	1.48709152888811e-4	24.517026906095197	0.3187501841929974
Ajuba	2.543020861311443	1.48709152888811e-4	0.09989136606466474	1.5652455576384643
Anp32a	-0.18725363917047982	1.4899576067347288e-4	355.8337779042502	-0.1765335169645691
Vps26a	0.30293971631683286	1.4954413836726433e-4	28.012727865474442	0.2722924233250199
Tcf7	1.1018343997455158	1.496718031728225e-4	0.9097262362895782	0.8393129566864671
Tbc1d9b	-0.3283108083716076	1.5010948652248609e-4	19.49765820393834	-0.29222079549339497
Hist1h2an	-0.6004876619883772	1.5010973880392193e-4	350.70689816340274	-0.5037830068458725
Ccnb2	0.34670703313382256	1.5096044902884298e-4	69.67736630551923	0.306533112503809
H2-Eb2	0.4527297838644475	1.5135522845865563e-4	11.084814413091342	0.3887887237009939
Ccdc186	-0.3983195611194973	1.5277770542880545e-4	7.274092904211648	-0.3464733710615774
H2aw	-0.43871323890936276	1.5298653226812e-4	456.1935461297115	-0.37780001228476895
Dhx40	-0.3549388299029128	1.545688882856319e-4	21.356796482533912	-0.31281704537213617
Hs6st1	0.40772194856910576	1.56921649245403e-4	15.191046078349386	0.35360066620586794
Crim1	0.4007078711679504	1.5748740456362277e-4	10.839695975336406	0.3481480495206385
Adi1	0.5224282056823568	1.5816070193191474e-4	25.318648328107233	0.44278040441746785
Mthfr	0.40421874671963837	1.5853652712615485e-4	5.01520591253817	0.35082031584283074
Rpl22l1	-0.5935436189101406	1.5971377676357343e-4	59.31050018890198	-0.4976836050351309
Baz1a	0.2607906490324178	1.598680844099141e-4	58.17766552751547	0.23830246085911758
Ccdc124	-0.5184419736417836	1.6146564490041954e-4	64.68210965780129	-0.4394683239058718
Txndc16	0.24214959315498064	1.6168272705188936e-4	60.50669987260454	0.22298829345020632
Dnaja2	0.2122943630987883	1.6203427757797574e-4	154.68914482739896	0.19795848709463015
Ddx41	0.33816378148799153	1.6317953971911687e-4	78.64774118322119	0.2995475359715049
P4ha2	-0.9797052247299802	1.6555327880836664e-4	5.2561641937930155	-0.7629049304669807
H1f2	-0.5917341425601977	1.6621343568907124e-4	985.2410740413619	-0.49578848699067535
Epha4	-0.41289915106692554	1.6621343568907124e-4	8.229996392178718	-0.3572330623507047
Gucd1	-0.5347378845566338	1.6879023322410888e-4	8.721256520722859	-0.4516834747936142
Pitrm1	0.2542060934038964	1.711146115927613e-4	47.53196022919997	0.23277120159897927
Smu1	-0.3302566007258168	1.7149706409795286e-4	94.43784229734108	-0.2931964544010188
Tmem82	0.9608323023462297	1.738965688635399e-4	3.1987028625089704	0.7498865417496301
Tnpo2	0.28715672130286063	1.7950413532978563e-4	18.62722327668919	0.25919085581766843
Tmem273	0.7292831074628785	1.8052431469923504e-4	12.289217754295004	0.5961908618230637
Zfp382	-0.4580761903066662	1.8070615913391878e-4	4.1237942638839025	-0.3916181397515362
Zfp595	-0.5584788962539209	1.8178683730860225e-4	6.211610768772736	-0.4692527244432723
Lrrc61	-0.8789913372791065	1.8212816353827856e-4	3.5330344219276753	-0.6970929613553426
Lrp8	0.36890688601336974	1.8212816353827856e-4	6.181242649435439	0.3228155535269809
H2bc9	-0.600645029525392	1.8218441834980798e-4	419.1418827649665	-0.5014301694370454
Qtrt2	0.36149946181698456	1.827902618333046e-4	17.687863742954054	0.317086250089195
Tfdp1	0.24880460889390021	1.8540405478994658e-4	77.03930982643446	0.22816616564999165
Eif2ak2	0.31525565512815074	1.8583487961566534e-4	24.546569203293604	0.2811915000554493
B3gnt2	-0.28484911645107297	1.8733469418954623e-4	144.87740673507835	-0.25721476086337847
Manba	0.250711021407467	1.8954532905042303e-4	35.45559065650545	0.22967506806034374
Scfd2	0.5175729310621396	1.8985228787466116e-4	3.4353633364205742	0.43721476869505427
Rragd	0.5735382895937247	1.9096379673939386e-4	3.878361590880728	0.4801955678176734
Myl12a	-0.3555979276402115	1.9213066583352207e-4	84.25344929695852	-0.3122987890918544
Rpn1	-0.2393918647870548	1.9413897985733384e-4	217.53176472717143	-0.22032367808726558
Dnaja1	0.290520021689431	1.9610633562641095e-4	43.90845352958621	0.2615700062402701
Utp20	0.2571839867623942	1.9623647611371773e-4	39.6704540300295	0.2348621821935785
Rab10	0.1971184848746154	1.974152819450077e-4	80.12405817825798	0.18470129870187854
Cfap36	-0.379788491831393	1.9744004429359262e-4	76.25120659896923	-0.3307385340019418
Rnf213	0.526525677821459	1.987883449765135e-4	26.118302986617085	0.44364455830902955
Siah1b	0.4606838186481945	2.0181160898735133e-4	12.715918779899225	0.3927352060097805
Fmnl3	0.4870517590682741	2.0181160898735133e-4	6.3184808702045885	0.41306103562377977
Sp4	-0.4602499286802072	2.0226622658479798e-4	5.335589156795159	-0.3923695802750858
Csf2rb	0.4878143294364769	2.0226622658479798e-4	38.2666847876283	0.41362317934133086
Stard4	-0.3246442142891721	2.0254563130991458e-4	29.253311458860196	-0.2881490594038264
Eif4a2	-0.3132741649815774	2.0313194924590403e-4	123.56341019404802	-0.2792960087605411
S1pr2	0.6023263505090887	2.044778664132771e-4	18.761234757346415	0.5011334522900558
Eogt	0.4326706492644729	2.0586535864275586e-4	7.518354976942671	0.37101849543345716
Tedc1	-0.5766269557811258	2.094663866028437e-4	6.38158487642626	-0.4813915039012192
Zfp979	0.42535711479113264	2.1566234752153592e-4	18.075013584352178	0.36510826767665083
Vegfb	0.7457462509503331	2.189893925062514e-4	22.877962366459798	0.6040146971110115
Ezh2	-0.24888500593513832	2.2343956568780763e-4	104.65937707501503	-0.227799276536079
Slc35e4	0.7366719477451755	2.2404893090461126e-4	2.7264666255637073	0.5972873990496066
Kctd20	-0.20422989316835521	2.2517796178651695e-4	46.82210928272578	-0.19059069280060012
Nfyb	-0.3668827978116572	2.2659842324544314e-4	24.529497707903108	-0.32012629089178724
Nxn	0.34167924770135066	2.2659842324544314e-4	27.21791891245542	0.3008283566037544
Arhgap20	0.6039692091769686	2.2779293173937076e-4	10.993928479134903	0.5009608919510609
Nid1	1.4438787807321287	2.2825063380796658e-4	0.39525296448211167	1.0011948882603767
Zmynd19	0.3202596338274097	2.285836205128204e-4	36.00428013781026	0.28427120313260157
Slc66a2	0.6007120826054911	2.288085899008799e-4	2.906568831323899	0.49843463078062833
Matr3	-0.2978148716197908	2.2905275090864377e-4	147.64733544271493	-0.2667837685683026
Poglut1	0.36295586885132747	2.2954073454810642e-4	13.156710384531221	0.3170369397783661
2310022A10Rik	0.49051579344907403	2.2954073454810642e-4	10.08118495557759	0.4145339627579502
Lrrk1	0.5635997622793255	2.315096956585912e-4	9.55997323501634	0.4702672059320944
Tomm7	-0.38594788482321807	2.32706592757466e-4	161.56506031475246	-0.3344971297852399
Alg6	0.42889629155122594	2.32706592757466e-4	8.761752268992659	0.36724995564722246
Zfp84	-0.3156563411287697	2.3574579729597473e-4	14.331097353515476	-0.28057103719188986
Snx10	0.33516722736579074	2.3577610442579753e-4	30.323636771640125	0.29561993995419833
Tnfaip2	-0.48800788703417564	2.3665534884603678e-4	11.708895983181762	-0.4123146941634214
Spns3	0.647112066595932	2.3923406078385273e-4	5.548042096212885	0.5321014681472666
Zfp950	-0.6493132724817906	2.4291874417191564e-4	5.397432952949671	-0.5334813903349644
Cul7	0.2619515445594055	2.4336730699567487e-4	37.11442479180972	0.2381432772792851
Itpk1	0.3433355893741732	2.4336730699567487e-4	26.998827965266553	0.3017380058421326
Tmem106a	1.2490587773614934	2.4356478162157938e-4	1.057380807821574	0.8993949372702935
Zfp322a	-0.3884448822571252	2.439092801329087e-4	14.400254829462682	-0.33610360938189077
Tbc1d5	0.46194402082176783	2.439092801329087e-4	20.327939752102093	0.3921015499936996
C1qbp	0.23674212979220324	2.4528298625907976e-4	274.39621169631744	0.21762009281603156
Slc25a16	0.4489364084012967	2.4546203451840983e-4	8.344877700988341	0.38211034237071284
Zfp507	-0.2498410438323153	2.465064391760507e-4	19.253507962961212	-0.22831445439299594
Tmem86a	1.0863183780243482	2.513971325866879e-4	2.088015328815486	0.810706438063128
Mlf2	0.3684132945961406	2.5302583736839694e-4	125.08490723338072	0.32066090209674913
H2-Aa	0.3369836910792303	2.541896990714899e-4	487.68592820522866	0.2966613976171084
Nop53	-0.3214778612537459	2.5533693553654173e-4	189.79202253392828	-0.2847298079682488
Ung	0.38736428451764404	2.568369858741985e-4	46.923088540681924	0.33496840079302453
Mpv17l2	0.6635098656653592	2.6351012127127157e-4	17.338766286382597	0.5424074885328096
Larp4b	-0.37146501188772096	2.6399349415349977e-4	51.56170189503655	-0.3227495518582138
Pqlc3	0.36038562241796823	2.649318725447175e-4	27.814200910898265	0.3143122272484899
Bloc1s6	-0.4306017764021979	2.661742323781856e-4	11.858572275368326	-0.367536943278229
Sec11c	-0.27613380013671	2.661742323781856e-4	405.59460312185337	-0.24919387371116009
Plin2	0.41812409394726346	2.6716538996804037e-4	23.97252318050109	0.3580407021000478
Klhl11	-0.36504473239618157	2.6718645678508094e-4	16.339239736345377	-0.31779093382563944
Ndc80	-0.3423897063074584	2.6718645678508094e-4	53.39531754508784	-0.3005512077215781
Ythdf1	-0.2757380506959336	2.709304609365074e-4	50.96715327805875	-0.24882176466903588
Dnajb14	0.5211216270510702	2.735835482820933e-4	12.335041058707128	0.4360604098613999
Fkbp1a	0.4579467998844161	2.741052920238211e-4	71.9386017477806	0.38805400901466836
Pip5k1b	0.5951843952461183	2.745671309302665e-4	8.335938798355944	0.491685714855849
Dcaf12	-0.3293029484692918	2.7494592616779173e-4	36.8040449300534	-0.2904104028857668
Tmem164	0.25671401041848124	2.7833214085499103e-4	18.584080881991742	0.23355629083899956
Gm6548	0.4455451414365573	2.8089566240497915e-4	13.644116336473571	0.3784396962280276
Arpc5	-0.3294179719267173	2.832434749939211e-4	95.63048659297998	-0.29036972547631373
Dusp6	-0.7995428002395073	2.844538637866664e-4	4.341658807422839	-0.6343542501548084
Yipf1	0.4125338139928933	2.858174806210743e-4	24.78380907577338	0.3533218147437841
Ehd1	0.3148038343395771	2.8770331537892766e-4	124.45735863985362	0.27908465866106513
Me1	1.2037130097709416	2.882580290520028e-4	0.8604940453903485	0.8673126169399651
Cdc7	-0.2797197515444027	2.914204298059096e-4	29.863078372094336	-0.2517325818748648
Adgre1	1.2045567023092203	2.917306184565456e-4	0.527570579346509	0.867141664272464
Irak1bp1	0.44325115090377665	2.932966812061949e-4	22.574363801704834	0.3763429733073603
5031425E22Rik	-0.6103398120057753	2.942990414586153e-4	13.116865330105368	-0.5018625292653862
Ltbp1	0.5514526221777338	2.9490529662086663e-4	2.366107484462247	0.4580427622751556
Ddx39	0.2960028567284156	3.000794283980658e-4	56.967290244001596	0.2643731229038745
Nfatc2ip	0.4897146020713276	3.040000717731586e-4	11.758869876260746	0.41117148185125674
Rundc3a	0.872909597683065	3.040615491543701e-4	1.6570800648845545	0.6793183193471045
Gpi1	-0.3407894798838581	3.0688406161928763e-4	244.2446012663457	-0.29865776466691346
Myof	0.45766256990219484	3.094940930343339e-4	6.860374409310707	0.38678658521469184
Agfg2	0.38222614719772535	3.097628611929411e-4	12.56321720271412	0.3299233554182565
Sh2b2	0.6227528902547684	3.1043668207900605e-4	7.120271720173214	0.5101262373056193
Rfc1	-0.2165260265774073	3.107894888801479e-4	70.18614299297835	-0.2003790937913699
Zfp949	-0.43629252812513536	3.118037765714819e-4	9.270295914311356	-0.3705861176314361
Zbtb14	-0.46238943858543485	3.129825401968701e-4	9.396801344700988	-0.3902331515929381
Gm14139	-0.5600676700437621	3.131590679052286e-4	12.083927232305362	-0.4637121641212024
Ubxn7	-0.27163893773919834	3.1445103039498844e-4	24.285139317624612	-0.24509997840350173
Isg15	1.113125776287849	3.205953853776477e-4	5.475756327411279	0.8149038944561053
Myo1d	0.5869299289455745	3.2155251384141995e-4	13.413557842292557	0.48330574653739955
Bcl2l13	-0.2594745172914036	3.2560087512193894e-4	15.309211947967086	-0.23533050668859076
Tex264	0.539079885386117	3.298886887578217e-4	11.03723994561527	0.44740453190887475
Rcn2	0.48112183118917495	3.301333731539921e-4	17.931463384441912	0.4038597898410112
Tap1	0.3554005720958491	3.3140042440478815e-4	25.270501371778938	0.3093103274461313
Neil3	-0.45496997812834444	3.327443819384828e-4	19.267376217139347	-0.3841034612056078
H2ac4	-0.6511314615370877	3.38286537082976e-4	301.89305476590806	-0.5291598146737829
Stx5a	-0.3797322284334515	3.383214364743166e-4	26.753051845962332	-0.32749236971196327
Eloa	0.1857177589334393	3.383214364743166e-4	85.57748447319796	0.1741482733795513
Ifi27l2a	0.6183193670378793	3.383214364743166e-4	23.932401974745094	0.5055102989660597
Tcirg1	0.3512397901531799	3.416761781501231e-4	22.250829494301595	0.3060026059182143
Ncln	0.3612195621286756	3.4395444448259135e-4	43.15106045909166	0.3134817492578199
Cstb	0.45680415877869207	3.501663787554422e-4	66.9895171654063	0.3850336856799923
Pard3b	0.5255280229583924	3.5226222558573466e-4	5.746338545121798	0.4364797580811111
Mtor	0.3234429815180058	3.5411255877529623e-4	20.82886525497634	0.2847843150575259
Nod2	0.5584384598645938	3.5411255877529623e-4	4.0346315899175735	0.46089962412666885
Blk	0.315541314645913	3.570225610254471e-4	65.39997644117113	0.27872341550546303
Slc41a1	-0.69665735149021	3.609037541021319e-4	5.610744218373383	-0.5598853880500648
Arl5b	-0.4166368211130766	3.6329169428169145e-4	7.073360929287891	-0.3546457403613362
Rgs10	0.4008885959506878	3.6750067601776313e-4	52.56136389723639	0.3427951760455642
Ptms	0.45959437314810037	0.00036852215690439197	106.32131644971118	0.38666012883914386
Chek1	0.26058045282203185	3.706704029561333e-4	36.03846162584472	0.23583505832830748
Rmi2	-0.3882049772583099	3.711777737164495e-4	12.1211001806047	-0.3332428790954093
Id3	-0.5663859912499848	3.7426550272870365e-4	17.234085473929508	-0.466029614320071
Ifi30	0.33189571674978935	3.7426550272870365e-4	355.367530459941	0.29093155601187776
Fam169b	-0.4513083784171726	3.7455582357047505e-4	14.171206413604375	-0.3803003129701591
Slc1a4	-0.4627786160767437	3.750184416896999e-4	15.406347473476757	-0.3888576130025398
Trib3	-0.8049475921903549	3.7639649540146625e-4	8.727812902007706	-0.6307231244162737
Mtrr	0.3153342370593481	3.806089268724288e-4	10.7929840906995	0.27827777751751415
Nampt	-0.20394508993283353	3.8280946807499306e-4	144.92781318875478	-0.18945367109186445
Vps4a	-0.34199394629454904	3.831571602967323e-4	32.37758954233027	-0.29842379098128
Idi1	0.3605945428191902	3.9131532788640937e-4	15.508378380188631	0.31227370065886134
Phf10	-0.23316660824664234	3.9228578984093845e-4	83.94263194969982	-0.21361028622180048
Cdc25a	0.23660567710846372	3.9382667448692313e-4	43.18143727199265	0.21639979003748225
Syf2	-0.38009351730642954	4.030745258002179e-4	79.47601241423995	-0.32665516069329653
Etnk1	-0.2465673511515281	4.0403605827962264e-4	43.665793676662076	-0.2243888125864953
Elovl7	0.5287513840465786	4.0503975640865717e-4	3.4000424310432766	0.43718418702535666
Adam8	0.3356616756833638	4.07721687626217e-4	23.826093616847743	0.29334784364060384
Gtf2e2	-0.3732884951147274	4.1266800885079573e-4	25.10270189235871	-0.32143446282726995
Enoph1	0.33421186236737305	4.1831982670760407e-4	41.297948553437344	0.29213385997531804
Tmem123	0.2655665288659116	4.1841468080558995e-4	45.11017501351805	0.23941108944510248
Zfp772	-0.8245489554568959	4.2076370273942085e-4	3.3785840782954737	-0.6401106478787538
Cyp4f16	0.538943262443202	4.290833450027441e-4	6.33086194883261	0.4440089341170248
Nek1	-0.45352314881227845	4.319213410452081e-4	22.205007617187533	-0.38068350159384523
Rnpc3	-0.3567663285631373	4.3254662754410963e-4	16.920795777606163	-0.3088434339612697
Zfp867	-0.6803525991962777	4.3351300497636297e-4	3.8304713675425646	-0.5449830641151974
Golph3l	-0.37417466629092344	4.377809155974274e-4	21.312384052539567	-0.3217205816738321
H2-T24	0.6901773194973208	4.377809155974274e-4	5.493071393444896	0.5515105505434491
Rnf168	-0.25388048916208034	4.3861005085080645e-4	26.762635176466848	-0.2300090151152819
Kat5	-0.3622236947701772	4.4180004620583354e-4	21.048496151914346	-0.31277659824449927
Polk	-0.4748794194879543	4.4588041727152783e-4	10.473633154043503	-0.396191735045832
Asah1	0.29095738651630865	4.4714622751513416e-4	42.67099228595202	0.25895176679652265
Litaf	0.3126216201076369	4.4740570570206244e-4	51.48965365107585	0.275497891404838
Eif3a	-0.17674203516083928	4.5022701576312804e-4	388.0006815215916	-0.16603893985475005
Reep3	-0.47909758014092285	4.524348913500303e-4	11.321419194099368	-0.3991505272281642
Gm14410	-0.8208229118997945	4.5588327396802993e-4	4.594104811340904	-0.6355104344385734
Chac1	-0.5503927867242848	4.5595581497036595e-4	15.87909208238006	-0.4515582244186069
Mettl14	-0.4030480503158911	4.564238052624122e-4	14.88360727222007	-0.3428085701228832
Rhox2h	-0.3945488288861562	4.564238052624122e-4	87.27178057730839	-0.33651725808953126
Jagn1	0.38631291577708976	4.5710756450214154e-4	29.55441114495476	0.33040888200186574
Usb1	0.6213468807784709	4.7714210941147766e-4	6.461196889624811	0.5019965706233612
Haghl	-0.4848590719395975	4.7924519855940535e-4	20.679419422535272	-0.4027946406638061
Pigk	0.33152443391690695	4.7924519855940535e-4	15.0290565540195	0.28941275237958936
Nbl1	1.7454508820003312	4.7924519855940535e-4	0.5282468953853728	1.0607144350066573
H2-Ob	-0.3816401984982443	4.800812729143181e-4	13.771909235262546	-0.3266315366989117
Smarcd3	1.5911307781872195	4.8108345624277554e-4	0.6289763131513108	1.0037188076447567
Gm2a	0.49980247919149123	4.830847009302075e-4	11.909051780289424	0.4136939656000626
Hip1	0.5951601147726484	4.830847009302075e-4	1.9872778045273976	0.48308765555196165
Map2k2	0.3531225125600515	4.878467420109609e-4	36.21527187605874	0.30540917360926273
Retsat	0.4319184325601402	4.899557161548451e-4	10.758862466807381	0.3635395822094852
Sp140	-0.30851592512975257	4.911399093670565e-4	89.41716663811276	-0.2719556396655174
Smarce1	-0.24381274411971923	4.919680635363313e-4	65.69636307315056	-0.22163411481323683
Rab20	0.758119442599055	4.960864792004603e-4	5.019012490758698	0.5936240084913789
Mrps6	0.6089126768805837	5.002312166887592e-4	15.538391081661336	0.4923075664705248
Chchd4	0.35149006468887073	5.11667590961148e-4	67.93555116635508	0.30392504620918714
Myo7a	0.30580773584133103	5.19944720261969e-4	17.51689441162945	0.2696587444510424
C1qtnf12	0.7150063374089481	5.19944720261969e-4	8.949825737165051	0.564429095450277
Nrgn	1.2660264211498358	5.215971079403416e-4	1.9972666754872985	0.8634977180297232
Abcf2	0.16810080724821957	5.229515417458181e-4	104.77737506679937	0.15837704412305667
Nadk2	-0.2909700225834253	5.274123961228229e-4	30.50655354933134	-0.25830130577343974
Ipo5	0.12619482624641412	5.29141834661123e-4	287.58864700038674	0.12125042058798421
Casp8ap2	-0.2859992081519137	5.322968649865186e-4	45.907364583359914	-0.2544525126237943
Exosc8	-0.2852061213293778	5.325566361407899e-4	102.94714659176789	-0.25383880917738527
Myo6	0.4629714308180195	5.345006805610694e-4	3.0244125651122356	0.38554110996939417
Gm14124	-0.5744776728759586	5.391683296550676e-4	6.915270558907732	-0.4665413056036413
Gabpb2	-0.30715079173663146	5.450316168883716e-4	18.826290697220387	-0.27045766006840233
Mfng	0.37104632417390093	5.460077507304373e-4	25.77361774111955	0.3179516586752927
Htatsf1	-0.28716821886596383	5.474028717268938e-4	48.55820412642556	-0.25523493818753595
Dbf4	0.21233944478843161	5.48225041437664e-4	74.80663352043155	0.19576623398977733
Csf1	0.6968319131690096	5.506790606101493e-4	2.264619716996066	0.5509909799187938
Pcyt1a	0.289031895166712	5.633272089311016e-4	14.42990593326811	0.25655097797838955
Hk1	-0.35773355633944043	5.664228409759024e-4	36.17325173605855	-0.30792157595559655
Rsrc2	-0.2952554282797056	5.724558991789299e-4	82.49923784654656	-0.2612307399098905
Tdrd7	0.9604965402461081	5.777345718243849e-4	1.3424529354152777	0.7083928855174318
Rcor2	0.4708605386874791	5.783743396060928e-4	8.709159954352003	0.3904993918451588
Hcfc2	-0.5683491973569109	5.798689640200757e-4	3.9769072253475835	-0.4610380798846648
Bhlha15	-0.7627632685661768	5.84396959700108e-4	5.944871886710402	-0.5923739500253064
Ccnt2	-0.2845683807157755	5.916439208419308e-4	32.23126817991927	-0.2529412792348821
Ankrd13a	0.22610345631695686	5.940658023378364e-4	79.83296963384718	0.20686687019392752
Ttpal	-0.3742943299982831	5.959082940277988e-4	14.550153855287649	-0.3197497954954961
Myoz1	0.550766454345156	5.966884640836229e-4	14.260614236498148	0.4480121649216232
Lap3	0.30270906374514295	5.97948933536517e-4	76.43588471031576	0.266680327453454
Smim10l1	-0.2753673452415458	6.018842854434919e-4	52.20000113884015	-0.24579621552503997
Nkain1	0.5771593714494124	6.036397057339843e-4	6.97798749047642	0.4666647054728111
Mir17	-0.9996867517114804	6.067859148019723e-4	76.75007028908095	-0.7270794851831675
Zfp217	-0.3315924030240665	6.06999145284071e-4	16.9723426251018	-0.28819650896355
Neat1	-0.6744731523365598	6.115049070587854e-4	38.408565122095006	-0.5337338642194788
Eif2s2	-0.2326880254382655	6.125613052146926e-4	188.2757945272742	-0.21210676422268784
Ccdc137	0.32373992489707554	6.125613052146926e-4	21.221325280595337	0.28230991315987186
Gm12992	-1.0387780529130148	6.165335481191919e-4	1.3330391368455148	-0.7462210316925884
Traf6	-0.5102522201381751	6.165335481191919e-4	12.450604327610483	-0.4182989372451802
H2ac20	-0.49933500143229687	6.165335481191919e-4	919.2729343665682	-0.4104268531539925
Mapk8ip1	0.5267879887315473	6.165335481191919e-4	9.373990723622455	0.4302475637225671
Dennd2a	0.5305333697868253	6.165335481191919e-4	5.82893944309255	0.4329382133223243
Atxn10	0.1992940301391634	6.180355622414163e-4	98.83488107493831	0.18468035677024588
Blmh	-0.33381608855523354	6.194049937148635e-4	120.26222811772116	-0.2897059677389162
Gpatch2	-0.32639740186592225	6.194049937148635e-4	7.8054639325907	-0.28420473716990574
H2ac6	-0.584657775349355	6.227858554378299e-4	281.69879451623166	-0.4713624139969736
Eif5	-0.3318186953736667	6.282319693198899e-4	231.4044300645039	-0.28814456115704823
Plk1	0.32616874804751406	6.282319693198899e-4	60.756026916212456	0.2839596353435607
Cyp51	-0.21858097093032272	6.340861121999909e-4	120.9571691007594	-0.2005654709899801
Cdc6	-0.20322887174564525	6.343642164480715e-4	36.318615300394264	-0.18790724762324512
Fignl1	-0.30412449633632765	6.408747427673389e-4	96.11411459121793	-0.26739786952359107
Cass4	0.7469710051217253	6.408747427673389e-4	2.4351546743958994	0.5797331847413798
Ccdc9	-0.44708008653658227	6.425093797204135e-4	14.036284417066645	-0.37203124590071657
Dbt	0.25638882036564625	6.431387775026083e-4	27.875079833748313	0.2307779639738836
Trabd	-0.28459124528152163	6.439234985824375e-4	77.21632869819395	-0.2525772221766246
Nln	0.24461895082922436	6.488143905869164e-4	31.41648652110037	0.22146711508011058
Rab18	0.29618660377977113	6.534842986625086e-4	21.3455671552022	0.2613199110120364
H4c12	-0.6177941660142972	6.565038194044052e-4	1021.8322925894072	-0.49353482686030087
Hnrnph2	-0.29427287993781853	6.607060040239187e-4	55.90203531955553	-0.2598243990937443
Zkscan6	-0.4669635626781891	6.622194404715445e-4	11.890636998025736	-0.38609331361611227
Uqcrh	-0.32888574963593287	6.622194404715445e-4	556.711611766557	-0.2856659695100791
Ankib1	-0.3259283195463511	6.622194404715445e-4	11.827067859168539	-0.2834802411039604
Dnajc8	-0.22553832229171225	6.650302115882409e-4	141.6061951942077	-0.2061013724178482
Orc2	0.24085627533672774	6.68208761696289e-4	77.69296314915867	0.2183848696316787
Ttc5	-0.3851365703661685	6.826626841308764e-4	27.986137757321586	-0.3265998377542709
Ywhaq	-0.24142222442506459	6.831467101037158e-4	53.91115545283579	-0.21877230237864945
Rnf149	0.27803732381789514	6.831467101037158e-4	32.04034627249622	0.24732753601467977
Rtel1	0.268316261802071	6.88994432801921e-4	23.483516390466562	0.2398164373874736
Tra2b	-0.15852686199034197	6.891461529627031e-4	93.78085663919092	-0.14971846648402598
P3h1	0.36319829075013804	6.891461529627031e-4	14.693215849190674	0.3105792101873779
Amigo2	-0.3651752665697186	6.947863215632329e-4	13.773181309277417	-0.31196108409462525
Zfp24	-0.2925342205047529	6.959931242280202e-4	21.840940872743953	-0.25826932532000274
Zfp873	-0.6843440427504642	6.99670335233815e-4	5.224417912558486	-0.5370489452706125
Des	0.8423275035360609	7.044751014563497e-4	1.8216142941410418	0.6345155024170421
Gm9920	1.8672861987181453	7.044751014563497e-4	0.9846028797877143	1.045835261143902
Usp11	-0.27794474558022386	7.076578273469155e-4	23.71415952043148	-0.2471068889694925
Impact	0.39280181699487676	7.163960921999133e-4	16.82881957978598	0.3317561716268702
Ncs1	0.47285023576534446	7.211886940952396e-4	7.024173439216741	0.38936166181494913
Dnajc19	-0.43988826998522707	7.211953478044848e-4	19.104854501672296	-0.36564417188127263
Dnajc9	-0.27522985238079395	7.218090510547401e-4	213.2019861807987	-0.2449492239313554
Fam129b	0.9511461547184749	7.255306975390776e-4	0.9404856715716775	0.6934754560280416
Rabl3	0.5538244889488176	7.331080646402972e-4	10.809375256763852	0.44688039766580095
Zfp113	-0.5020608652449889	7.337917316898368e-4	3.396998872814207	-0.41007439795931033
1810026B05Rik	-0.5771128521556417	7.403384966050062e-4	7.076004919788505	-0.463059420900352
Tut7	-0.31857988064943404	7.420679692348091e-4	14.145190837995143	-0.2774116584769184
Mau2	-0.24329999956279072	7.420679692348091e-4	20.796157524105727	-0.22000479136693796
Cyb5rl	0.49889007099743293	7.420679692348091e-4	3.582275665676691	0.4076460743818045
Mllt3	0.2895679589599018	7.43508746142812e-4	12.156505488864143	0.2557251181061957
H3c4	-0.8173253905327137	7.439299411523893e-4	621.506397967663	-0.6180212011432109
Otud4	-0.26632753575645873	7.439299411523893e-4	42.50923289647545	-0.23797829100605877
Oxsr1	-0.2480967060693607	7.451967135059186e-4	24.691007262965382	-0.22376736600516084
Fam168b	-0.18328917053786553	7.470538064428125e-4	55.37022917731815	-0.1708694991090525
Pde4b	-0.39740551331281	7.483424806898574e-4	6.957160754557942	-0.33467954229553
Atad3a	0.279887323269461	7.544926443118008e-4	103.06327407760917	0.24831228174306783
Reep6	1.0837699826235792	7.575038682049405e-4	1.8227442488934866	0.7571557754134831
Obscn	0.4518310846357259	7.579573772719711e-4	0.8144934892411612	0.3736577657434885
Gne	-0.3018746407844384	7.899720462674682e-4	12.147438921483387	-0.26468908289485976
Car12	0.4585189023954603	7.920884434009769e-4	13.244593939136065	0.37800892174669903
Gfod2	0.5215867725666206	7.987284189868302e-4	3.915365917165379	0.42279990825633335
Rxra	0.4398873698724204	8.021978189724327e-4	3.705850316756733	0.36455486076382204
Fam76b	-0.3197312772644626	8.074974660519393e-4	22.057980384866188	-0.27780802198852583
Pofut1	-0.26999461348839793	8.106538573553242e-4	12.919312049802578	-0.24048136545096627
Igbp1	-0.3017518717137044	8.134728395583646e-4	76.21983964273717	-0.26445251346946985
Nup50	-0.2085985675060188	8.139809991280101e-4	55.203426013980284	-0.19180821087580213
Gpr155	0.5404243811700272	8.141507695108779e-4	2.3740451797171853	0.43577329882294114
Icosl	0.546176483940581	8.144342891302375e-4	4.409444150112672	0.4397952786991075
St3gal5	0.48945371361475143	8.173782498112027e-4	7.246611605386948	0.3996634328123578
Tmem154	-0.42227859533977885	8.332026300508824e-4	14.937894995506928	-0.35158851292916854
Etfdh	-0.30940009354289477	8.380660401749075e-4	34.36227833988078	-0.26998015040401796
Tbcd	0.26421274950288354	8.398250275371122e-4	32.86059122556984	0.23590118162019552
Tspan4	0.4834915759718358	8.428396573770933e-4	14.065638504091515	0.3950549996812099
Arrb2	0.313873740090401	8.466462086929613e-4	39.9956354886727	0.2732273384973001
Gosr1	-0.27844229754404665	8.571934701163121e-4	16.453585401762254	-0.24669436855998647
Aldh7a1	-0.27173449188766774	8.571934701163121e-4	35.45577584965037	-0.24158783415654356
Fut1	-2.1197858941942522	8.606279127263459e-4	0.9792801327636184	-1.0695449848946077
Zfp53	-0.5859485450721104	8.631288248032567e-4	6.501705295916797	-0.46641138317116343
Ccnd3	0.329431579233426	8.659387528305759e-4	36.96355584051968	0.28450730763377857
Ptrh2	-0.32071244591265846	8.681564905582482e-4	20.64768301743646	-0.2781133001680479
Ctnnbip1	0.532358930733392	8.682782670081907e-4	5.484726005539308	0.4291065087952647
Adamts20	-0.6294006132047038	8.69896724490432e-4	2.1936236849605275	-0.49566877236612483
Map7d1	0.33352008550158035	8.726982900324566e-4	20.88285661583998	0.28742995904765506
Brca1	-0.22253361838512808	8.771403586679054e-4	33.13883612828928	-0.20295009092573432
Oas2	1.6273808449576868	9.016672598366301e-4	0.4382477296150063	0.9454031823400564
Ccnd2	-0.6583917837334939	9.149718448299409e-4	2.444833548558872	-0.5137660115172935
Cracr2a	0.5077153319352571	9.149718448299409e-4	1.8128946999006095	0.4110873772576767
Slc7a1	-0.4227628668288458	9.228123914901033e-4	58.06333646565804	-0.35094837081497526
Zfp420	-0.7744488245428532	9.247744817852054e-4	2.8774414631228837	-0.5858220043812332
Birc3	-0.17949340515370715	9.25012694333825e-4	82.5240661585721	-0.16731229225817928
Eapp	-0.32641052811881627	9.253502575225711e-4	15.742723296417937	-0.28191267791347774
Sumo3	0.33840217349983925	9.270132389391201e-4	41.74600286110715	0.29060597963336493
H2bu1-ps	-0.5062993437309075	9.336362384372345e-4	72.676302291125765	-0.40978513861537536
Rmi1	-0.3806051740682753	9.345544550239736e-4	11.524322464262932	-0.32083822571098297
Ncoa7	0.38072139731493065	9.369315346128989e-4	8.652247143234518	0.32089800821560194
Plekho2	-0.6043672147108663	9.417965349836233e-4	10.768930419932028	-0.47722163664162365
Hmgxb3	-0.28896048472103514	9.417965349836233e-4	27.47435290199002	-0.25418810721248697
Tuba4a	0.4389663969400627	9.417965349836233e-4	76.1254293025139	0.3621865584238716
Cdc20	0.3745694227443184	9.443984275591236e-4	108.48358696576554	0.3164341510961818
Unc119	0.433085971468173	9.478369522264654e-4	18.12805320669618	0.35794769230031465
Ap1ar	0.25592875111360985	9.49718320889014e-4	30.734357388525837	0.2290438155443438
Msl2	-0.3232253276776375	9.554469391543422e-4	34.39119265621715	-0.2793849196836147
C130071C03Rik	-0.5108213943785324	9.616761674178023e-4	7.002187986544562	-0.412489788787085
Mctp2	-0.5984750855503861	9.639037895934405e-4	3.464248797857812	-0.47276993762816766
Tfdp2	0.3377650557556326	9.691213355401168e-4	7.2190962057000325	0.2898425959758955
Cited2	0.42460035838627597	9.792464446161848e-4	36.63725289093614	0.3516153642132566
Ppme1	-0.31866024807793547	9.82353881868376e-4	26.61018072161426	-0.2758960873091622
Qtrt1	0.46695153000214873	9.85939922571577e-4	26.086939554824692	0.38138869220127464
Amotl1	1.0042179400326456	9.859464026965015e-4	0.44374330357861447	0.7055780512089264
Zfp945	-0.5139935783524555	9.885877497492446e-4	4.0663715936730895	-0.41428472879618583
Kdm7a	-0.4346257678833256	9.90720201234084e-4	9.616799584453945	-0.3585484915033356
Nfil3	-0.3742481732725119	9.90720201234084e-4	17.634976894391748	-0.31580944281293327
Donson	-0.28797112345686576	0.0010026731808946677	25.459550904839514	-0.25314425376811117
H2-Eb1	0.29962650594706325	0.0010057454162305526	180.60880258092712	0.26178540489296687
Rbak	-0.4339480669711149	0.0010177638009404445	8.52991002792043	-0.357797892199718
Iglc1	-0.4226204182572212	0.001020507047142349	1138.9458323499075	-0.34978814432640115
Cep76	0.28496282850148363	0.0010219548458139677	13.030968255221559	0.25080622618988596
Hist1h4n	-0.8749147583839246	0.0010278134789529338	45.190227261590714	-0.6384234086211665
Zfp1	-0.42964930245540794	0.0010289841932764555	14.418583017265744	-0.3546439426198682
Pogk	0.26184063336496394	0.0010304998426149486	8.885298477244149	0.23327639000939243
Fbxl4	0.5429787583467021	0.00104201240034448	3.9690620282829348	0.4335149617885619
Dennd5a	-0.2440937865749275	0.0010538413776771255	17.383103009376036	-0.21948854389126354
Ssbp4	0.39602649759588837	0.0010598999906869277	35.04809556544415	0.33067960057281776
Atm	0.2773813294794751	0.0010618080838673543	27.77968101629017	0.24494739362599424
Ccr1	0.3695904017206567	0.001063253289647701	13.984107468564602	0.3119452966480661
Eef1aknmt	0.2700163281380991	0.001066605016063878	24.20902331279723	0.23936493258992256
Ptpn12	0.34343170746886015	0.0010687247398336011	16.653590398685143	0.2932582201702188
Tpk1	0.6946249793644105	0.0010793757329711285	3.608992623910957	0.532592446048031
Cd3eap	0.26523618319711534	0.0010844453238344441	35.49872859594662	0.23566752403098207
Rrm1	-0.14260732140999038	0.0010914351018544977	160.22320942900296	-0.1352927962396859
Alox5ap	0.68854708696178	0.0010930918380353503	8.305415893489425	0.5284524933953487
Utp14b	-0.4555961013436268	0.0011009626212376425	30.19425765179174	-0.3720787169715836
Zscan26	-0.3692565467488139	0.0011144015861946639	17.617389304914237	-0.3113429422742812
Abcf1	0.19215259652884953	0.0011245953944389328	134.49902888492988	0.1775500309473949
Pigp	-0.40417585657373695	0.0011265561288108278	25.8800965540968	-0.3358492716703583
Pde8a	0.3570958905657061	0.001127578251160126	23.687956235252074	0.3026281205954076
Zbed5	0.5997407663778282	0.001134749332327403	3.285041025312031	0.4703039026990766
Tnrc6c	-0.40655013451974015	0.001135071530666785	13.063313192607131	-0.3374337517293507
Med19	0.3664991251820497	0.0011387825968208678	18.25012145855194	0.30921210615919287
Mrpl38	0.34689424366234656	0.0011415510158999528	72.00108407239962	0.2952741415174842
Zfp397	-0.3026616941337624	0.0011475088562909411	19.644593082562235	-0.26332217696584326
Anapc5	-0.20590033075411987	0.0011617322433159364	208.5618893755071	-0.18877184087847895
Zmym3	-0.3071723312189835	0.0011644086242492207	9.11121852791205	-0.2665421884046664
Psmb9	0.3990400057715498	0.0011666126499441157	86.25205765390483	0.33190564195332467
Baz2b	-0.32153927266084026	0.0011703332351550061	170.77887915293005	-0.276932268600271
Zfp456	-0.5028327638362646	0.0011910890598180392	4.729592595332609	-0.4038022488241134
Vamp4	-0.38090949127421236	0.0011931817846845764	14.941051755971918	-0.3189919483456811
Itpr3	-0.37155275055288295	0.0011946141400913733	13.736614512381484	-0.31239680476172504
AW549877	-0.5049283117045842	0.0011975246300144104	16.331228785167088	-0.4051454616332676
Med25	0.45484521137700945	0.0011998754332763735	23.944715355251237	0.3705088208995166
Fdps	-0.31103008750086775	0.001201392992666208	109.44883915366036	-0.2691641008644402
Kidins220	0.2654697041834609	0.001201392992666208	23.31707280222003	0.235416809066182
Sugp2	-0.354351018194616	0.001204373305349287	9.820904897329505	-0.3001708795606642
Erap1	0.20559854587192783	0.0012106383535250762	41.65929140399532	0.1884221237102959
Stx12	-0.28067441771136387	0.001218496812981327	32.36532695819589	-0.24677421603607572
2210016L21Rik	-0.3744258245361808	0.0012289640650095558	42.2726602190418	-0.3141656047161403
Btbd1	-0.3080313611637219	0.0012289640650095558	39.95163499006535	-0.2668533167642701
Trip10	0.3801834797982512	0.0012364571210660455	16.56573902977213	0.31815473265599137
Myo10	0.3369314332425499	0.0012365800830844479	6.551546974231833	0.2876040080529968
Gm1965	0.8914184049797994	0.001236959891957782	2.8063306430132915	0.6390704772349588
Btk	-0.3121858481691324	0.0012418782998790203	53.50833767545314	-0.26979925331939447
C9orf72	-0.5621271816761763	0.001249623254285951	6.9517224290713315	-0.44324592117949696
Anp32e	-0.18465957700133143	0.0012538517683901658	108.6164021805721	-0.1710986104727834
Prdm1	-0.7193334020383897	0.001264687710118504	6.475457998322281	-0.5430876336512843
Eif4e	0.1843318631665177	0.001266470584350209	63.2072054439534	0.17080632489361205
Myd88	0.3348178296784068	0.0012750719561957975	22.938514882115637	0.28588276891681247
Msto1	0.35922373304426375	0.0012750719561957975	46.59488125207196	0.3031639958868558
Smc6	-0.3016299181290509	0.001276746876045307	58.482094194906615	-0.26196663689239896
Gtf2e1	0.27250471755661043	0.0012805638456464805	22.05119146779713	0.24043015962922243
Slu7	-0.2607370316165863	0.0012882306827933562	51.448110361307904	-0.23152523057106317
Phc2	0.3318797572269211	0.0012882306827933562	33.109170426731545	0.2837082135685612
Nup37	0.43367571205791455	0.0012882306827933562	40.57896700408554	0.3549587771154713
Trim30d	0.5086121865668465	0.0012896271660572506	4.958760715442574	0.406452587774664
Ipcef1	-0.3598048415900598	0.0012896542695840698	5.317085607959005	-0.3034618766680386
Med17	0.27292616690029287	0.0012907820192083533	26.541856072015367	0.24069833028613682
Znrf1	0.43203764809446904	0.0012938359543864728	4.267385402929086	0.35374517736413214
Farp2	1.1174839707182007	0.0012966705928986531	2.6354009386693193	0.738755106192454
Spib	0.4004091651364996	0.001296742773598939	179.46531885608718	0.3317789508082125
Tex2	0.3214225327970296	0.0012967864148783822	12.846647525252168	0.2761602307806535
Nek2	0.25888978654605427	0.0012972097397253423	65.92477586004361	0.23007785944595824
Gng2	-0.35196806236006445	0.0012975868461733288	9.202977201082806	-0.2978675596360616
Rictor	-0.404618346775879	0.0013060029278285095	14.743573182510092	-0.3346185717809695
Mapk8	-0.25593020282680795	0.0013060523847835597	14.997039922104461	-0.2277935714876583
Ptcra	1.4280103288555723	0.0013093430296116655	2.1097412913496876	0.8442045274029291
Fam168a	-0.689454474072138	0.0013316699489663057	8.281086422106386	-0.5233592244005096
Rangrf	0.5672838915575484	0.0013368788280832913	19.332195627432757	0.44527769068672995
Dhcr24	0.2839269718602613	0.0013435806353676403	37.849322981247674	0.24868063672960738
H2bc7	-0.49801162297266527	0.001348879823149246	264.4789345843505	-0.3984876101515512
Irf8	-0.28500409201366184	0.001363725471100259	35.44109692185662	-0.24940482977953596
Dhx29	0.2708811176057035	0.001365449533275501	25.666768171327817	0.23890416610133286
Cdk5r1	0.6892348816712527	0.0013666683488733006	1.568362841136387	0.5224787890214152
Dnajc11	0.19445373690111986	0.0013680537289570362	64.95155304336963	0.17901276959292223
Camk1d	0.5697800968060772	0.0013720615246403066	7.070086076288912	0.4464015970835166
Bckdk	-0.3015085025374491	0.001372219412514857	25.129106270508426	-0.2614386639431957
Rbm47	0.6252486615985666	0.0013831738901132116	15.009998734379353	0.48227300764213765
Gramd4	0.3756443295248888	0.0013848115114202747	7.888029725135837	0.3139206711945873
Pus7	0.23032901589684368	0.0013854241558329484	35.70375534977541	0.2077803046417999
Ing4	-0.3768171930316746	0.001389074503216483	28.213102124484337	-0.31470318220498567
Dhdds	-0.3628377538779163	0.0013999667230934893	14.247039128492384	-0.30489114047045807
Fyn	0.24019817047269024	0.0014015064171931661	42.77498651818737	0.21543439186733288
Coa7	0.3729211740358392	0.0014087308100035796	11.026601525860627	0.3118683421988977
Yy1	-0.2736097758678617	0.0014133158976953502	59.72070699843818	-0.2407704438041221
Add1	-0.2839596017511409	0.0014209112222205117	35.11481356145288	-0.24840919464689654
Sumf2	0.3207902601032146	0.0014209112222205117	21.167262915572028	0.27510334867751357
Abcg1	-0.34179385436248666	0.0014215454705011207	10.059658661486408	-0.28999253552309073
Dlgap3	0.7505219470868095	0.0014218589066333567	10.748307653252501	0.5572502402523452
Rangap1	0.27093733455913127	0.001425289538718396	134.76861743878274	0.2387269556461876
Septin9	0.31951746494398386	0.001425289538718396	33.41251182064609	0.27416151630857505
Yars	-0.24769968304558296	0.0014288919551064799	110.77889328119998	-0.22113480063207494
Plekhj1	0.3823187947340731	0.0014297410525399474	44.17021469526915	0.3182318069487716
Serpinb9d	2.669818226059836	0.0014297410525399474	0.2231317685026951	0.9982074532343683
Gpbp1l1	-0.24064579642618172	0.0014336485660558533	31.364415986558402	-0.21568539312258803
Rab22a	0.3929751790856642	0.0014363756453833964	14.635745028654474	0.3255562185663696
Susd1	0.27775409115870997	0.0014473764818234017	22.77542855832033	0.24371627413118588
Lrrc41	0.37006718943447525	0.0014578801222439504	22.680047437094718	0.30954753076529307
Pradc1	0.5960588434181535	0.0014578801222439504	8.574923686600284	0.462194205814118
Igsf9b	1.5664762450612704	0.0014608022104654911	0.06541350665985983	0.8668379407378733
Ctr9	-0.24647662723644534	0.001464104426679906	46.770101687743384	-0.22009538296954614
Hvcn1	0.258689875934247	0.001464104426679906	65.1446972996169	0.22939313732358318
Rassf2	0.2935701761498112	0.001464104426679906	13.333637677827243	0.25526442634325935
Chd1l	-0.35670652254235147	0.0014660769427938076	12.51803559868979	-0.3001752239738084
Ms4a6b	1.3353782259303326	0.0014696337535562876	0.8334070803142847	0.8043565348018906
Nip7	0.33807507201233533	0.0014813516487095538	62.84068157560004	0.28703248955475225
Gpr180	0.40307553441881366	0.0014826720039549037	9.13490704572216	0.33217974713386356
E130311K13Rik	-0.8402496652341369	0.0014841406573342698	3.5276420191213487	-0.6042672098320047
Hmgxb4	-0.288390895426434	0.0014863785711436187	18.363020265481282	-0.25139306526708594
Nomo1	0.3599466003331133	0.0014915620095247069	60.0665982513571	0.30227912041483496
Blvra	0.45677011366500153	0.0014915620095247069	22.991035253474166	0.3688286994040803
Recql5	-0.28346001606268945	0.0014918920280678068	19.022296989530947	-0.2477511944211524
Arhgap1	0.36734278867074516	0.0014919671576874478	10.611006710473001	0.3074111395839409
Fcgr2b	0.4298925035557043	0.0014972392684064603	12.42409450969111	0.3504303839914119
Fnip2	0.7946124539450362	0.0015021121988121424	1.7114268614773813	0.5795093695490435
Gbp9	0.48018222549085376	0.001506597712016503	2.61438191959378	0.38455720217781947
Pnrc1	-0.3356193798646072	0.0015188508822494432	42.531227515790626	-0.2850983489137844
Crocc	0.3323938242407751	0.0015188508822494432	8.195736761154347	0.2828210352597252
Ankrd11	-0.4077476012387484	0.001521608567303793	59.5042307335224	-0.33507999464130606
Ppm1g	0.21340503341596442	0.0015243710998363805	229.65198476506453	0.1940632464762028
Tmem44	2.126233321473752	0.001535185289735049	0.10687000497236064	0.9452545382599181
Smad3	-0.6934866308282635	0.0015383865551364655	3.4552795917016303	-0.5211926085992579
H4c14	-0.6331854653882767	0.0015458502129915305	535.3315210679283	-0.48423128992155784
Abcb10	0.35383149259115676	0.0015458502129915305	13.006866924607253	0.2977008581830928
4933430I17Rik	1.4245509596274877	0.0015458502129915305	0.7966831446341566	0.8240551103809285
9130023H24Rik	-0.718818170370073	0.0015488358350588382	2.8647201577623256	-0.535812493494449
Hecw2	1.0066530281270099	0.0015488358350588382	0.508566082803991	0.6805143357830261
Zfp267	-0.4398306485219166	0.0015506157223963448	6.784251650624891	-0.3567437330000811
Kat2a	0.3254081721754731	0.0015564111457598338	41.98006927689071	0.27769288329379294
Tceal9	-0.42083446649511874	0.0015734897296542465	73.72831590662635	-0.34363843378179904
Kif21b	-0.5495398978507204	0.0015816304315210284	17.73822849768425	-0.4300059133611981
Rab5c	0.3188319741491584	0.0015975196052273126	46.58964013491306	0.2728635539776288
Ubtd1	0.8251940403058401	0.0015975196052273126	4.645326064400253	0.5931686233884478
Enkd1	0.4532283593354328	0.0015990511863735882	16.285853586283533	0.3654443094137693
Pde8b	0.8633951654614144	0.0015990511863735882	1.1459163456546702	0.6125078593689234
Ociad1	-0.24407444236884626	0.0015998409499521362	49.611741220839455	-0.21788346597924366
H4c6	-0.5763475863617045	0.0016223514940986636	852.1919928025767	-0.4469377023069631
Slc11a1	0.8309269090680284	0.0016223514940986636	2.1956995137349575	0.59545107778916
Smg5	0.2431128735959163	0.0016388979682260012	42.679072379334194	0.217059809132327
Cdk1	0.2597561094574122	0.0016564156318506092	48.296629438110074	0.2296405562841091
Ptpmt1	0.3631953615632722	0.0016574076348406198	45.1342446492356	0.30360912365428006
C030034I22Rik	-0.9509949690375954	0.0016769789024107563	2.5094511666906363	-0.6516756707780119
Odaph	-1.1218460371360908	0.0016779051051765913	5.921590731963723	-0.7212549513601816
Trim23	-0.37679065784943283	0.0016884636398643898	17.19277026629261	-0.3128057352931264
Itgb4	2.139396788972603	0.0016907118329265482	0.0889130330960989	0.925123954579259
Hprt	-0.23496864805518985	0.0016951727029734913	218.3159349533414	-0.21066731204073588
Polr1a	0.28160674359371685	0.0017021927996579245	59.765900073590444	0.24569243113644412
Ap4e1	-0.30194820317338766	0.001713258297377488	9.87837064381277	-0.26038176197707646
Qsox1	0.561357504698442	0.001716451729766477	3.5269144641971195	0.43608237877982203
Tasor	-0.3754057446558496	0.0017292097837751062	22.704192801710736	-0.31162984728782495
Plcb2	0.41037132213828487	0.0017315891590215914	29.927118629373638	0.33544578378805934
Sardh	1.8657668416644544	0.0017455753301614592	0.10753927089735593	0.8915860376107168
Exd2	-0.5735739164169126	0.0017481046318479428	4.565907669691459	-0.4435692674402316
Mad1l1	0.23665740131088894	0.0017496349979031329	34.80997761034874	0.2118546518369342
Gm10033	-0.6493273711883786	0.0017594975942201905	2.5294295928754105	-0.49072744914928396
Slc15a3	0.3651137503474358	0.0017594975942201905	38.816178361540786	0.30440135003744573
Lamp1	0.2852400595187037	0.0017654000416926477	42.97692173108678	0.24813904996028094
Dock2	0.29028128036834966	0.0017654000416926477	137.36456393858057	0.2517965752100512
Ddx58	0.5384738346296559	0.0017811129208849098	6.639088282377041	0.4204610650257167
Ppil2	-0.25868445892994063	0.0017854299163055708	64.10857776946693	-0.22849246433194914
Eef2	-0.21174483306160446	0.0017854299163055708	1789.4587673439162	-0.19227612396303226
Lta4h	-0.20438739314578583	0.0017854299163055708	89.52982477105711	-0.18639840893612938
Tnfsf9	0.2867404933417023	0.0017854299163055708	96.2050767872786	0.2491620150980554
Pisd	0.2957134096366919	0.0017854299163055708	20.546438266629487	0.2556381792295516
Rpl23	-0.24628631176761995	0.001799495459704266	1362.1812815037895	-0.2191049860867639
Tnfaip8l2	-0.569163281463129	0.0018229339992801347	22.960413049513477	-0.4397974185225477
Ubqln1	-0.1945647696046365	0.0018281538558470938	80.40707517145478	-0.1783989143230628
Calm2	0.23275230212012102	0.001833814558342165	268.39033388935445	0.2086645634981097
Was	0.23481451291083458	0.0018544631255684688	40.98976927626216	0.21021824713983192
Trim41	-0.3677585051568987	0.0018703975718044501	20.55693149488795	-0.3056584417704178
Stk11ip	0.2614590197859999	0.0018833025513530833	16.30512599666817	0.23032969805750023
Nfxl1	-0.29283209144989586	0.0018959437897740755	18.888686502056974	-0.25323204901698415
Cdc14a	0.3131530540638388	0.0019037757870806484	12.661006914312345	0.26767008947128895
Glipr1	0.313493279361567	0.0019037757870806484	116.50736894686257	0.2679113646173495
Zfp970	-0.427783898392026	0.0019040613365381763	6.262351629014067	-0.34605831631348827
Rasal3	0.40001329702244515	0.0019096440404479775	13.347520025854392	0.32734298239671983
Nhlrc2	-0.2869050258033208	0.0019202232727195368	17.97432030558804	-0.24888096004786103
Wdr77	0.19595460057767194	0.001923869602609758	66.91005188122327	0.17940331125008138
Tmco6	-0.43784956469691805	0.0019239288369809079	13.912435399177946	-0.3526526506064031
Slc7a7	0.3548957361810822	0.001944706043235964	26.69728359826266	0.29650240316860443
Dmtf1	-0.21990719200320116	0.0019480879072523976	37.7718385494691	-0.19846188683899915
Zfp58	-0.5237355710783039	0.001964181121787722	7.7943013435060005	-0.40901121990649775
Ccdc80	0.21932237672344193	0.0019652493417495463	29.01149086531322	0.19797435502203709
Pmm2	0.31649933888355136	0.0019652493417495463	26.71714500590959	0.26979880204731943
Cdc42se1	0.30242913616614203	0.0019695179099491014	30.335921285574766	0.25984490890998146
Ttll12	0.3585654447583356	0.0019740808730962546	22.924621473375435	0.2988709707968293
Rap1gap2	0.18851789627707857	0.0019815840632207813	33.27998990337937	0.17327731984283087
Snhg4	-0.4575346700658351	0.0019907788791675247	32.75907340663551	-0.36528062360690083
Zkscan8	-0.5563018407287682	0.00199239556051501	8.315393526121253	-0.42965396602614336
Bcap29	0.2694988576991381	0.0019943777589394376	51.393131160913065	0.23598488674883691
H2-DMa	0.3561041480663185	0.0019964174335142955	21.417885358787924	0.2970775729764375
Exoc4	0.21676687114884044	0.002000082041802313	17.656932599780504	0.1959033091949191
Cnih4	0.3754836169838141	0.0020008290427105616	8.171440075657976	0.31023999951784265
Sh3bgrl3	0.4417077289642343	0.0020050494009971965	88.69915894763106	0.3546394217260449
Mphosph10	-0.25823835405449413	0.0020140439197179065	159.63266607653165	-0.22760130835805523
Tigar	0.3645482738334431	0.00203562448266624	9.819448444539235	0.3026577944794992
1110019D14Rik	-0.900683063016468	0.0020407139922825105	4.315711352461345	-0.6181988237633474
Zscan12	-0.4732942343712605	0.0020418673328382745	5.718281149916322	-0.37528262508534876
Stk16	0.35667049859643524	0.0020438294914120886	13.524215763242914	0.297245155214448
Tnfrsf26	0.2794814195024647	0.0020777067484408344	19.843003442289017	0.24305607137037716
Pafah2	0.3995637822961696	0.002094485904873725	6.958748038751952	0.32600156236905764
Map6	1.512016763887518	0.002099363378873983	0.13911889691499843	0.8070698589432439
Tmem119	0.7856013435899123	0.002103014553745845	2.0985239632457375	0.5611075478232382
Slc12a6	-0.40552136329199784	0.0021243950760595513	14.073086219389412	-0.32982818922720253
Anxa7	-0.22752123174932093	0.002157715065774416	64.53262370459402	-0.20404184251887378
Phf11a	0.9364145486114784	0.0021634082148718863	4.014560291053861	0.6309093524319324
Mfn2	-0.27765440077220055	0.0021889035997225835	16.20125912028621	-0.2414621559372695
Phf11b	0.37962895082414333	0.0022035647197045064	28.121254294598632	0.31210915375048504
Scly	0.4102624704587569	0.0022035647197045064	15.753982190160492	0.3325852041843056
Pdia4	-0.16717810810576428	0.002224768356962481	293.46841411023206	-0.15538272202723455
Elk1	0.6760533527521996	0.002224768356962481	3.213866290142231	0.4995459200542621
Aifm2	0.47597669639439183	0.002230846800066406	5.4043990217181	0.37570504516542585
Klhl25	-0.3949775849557891	0.002238002007900535	8.578619360736429	-0.32221907161206137
Ssb	-0.22837414458700922	0.002245028759924018	319.47238834583476	-0.20455750223791683
Pdha1	-0.2348286854717521	0.0022499281022925807	87.6749172020149	-0.2094990936156912
Cbx4	-0.40316149794180206	0.0022622620732723336	10.508984463191167	-0.32754604606617765
C1ra	0.4944296551105514	0.0022820035645184584	7.506700051803878	0.3873148179715287
Tlr2	0.3211459474653035	0.002298115659823906	12.303028532519113	0.2719262879686515
Ier2	-0.38294873303052207	0.0023002224293788456	109.89745351120031	-0.3138897741192985
G2e3	-0.2894638922618017	0.002329905699423042	17.15051286533695	-0.24959335823701784
Slc25a39	0.4035005953156947	0.002333827341771023	69.05123842186593	0.327423219860133
Taf1c	0.37023969699522963	0.0023631645457965257	9.399664224017263	0.3051197942794928
Marcksl1	0.3565252092726053	0.0023657507242198124	112.08001396485194	0.2958742590591103
Rrp9	0.38557601792416185	0.002367030215019329	93.402666625081	0.31534945083894084
Gzf1	-0.31726122740057194	0.002382289945013701	12.954686159857483	-0.2689706490135202
Cryl1	0.4320700643709714	0.002382289945013701	12.242711490632479	0.3460223430918319
Clec2l	1.5140491440297699	0.0023868078364816347	0.7398456265117019	0.7909286256633606
Rtp4	2.560552665861182	0.002393018873994159	0.21081670055864396	0.8475269862445927
Tspan2	-0.771360220570864	0.0024100010347729473	1.3834212395739838	-0.5482970095214478
Sec16b	0.3057121771508834	0.0024122247438255633	12.613229670921134	0.2608357349720254
Qk	-0.3119845862389335	0.002413931357345614	21.55553197198418	-0.26520381634322626
Ppip5k2	0.2189345194114342	0.0024191066771784846	53.21159635132417	0.19698595609330785
D5Ertd605e	0.9798761119688429	0.00241920098471244	3.0108493258101685	0.6420224059494729
Ccdc127	-0.24162018393666035	0.002422635681105767	14.346386377913094	-0.21435043049218014
Slc39a14	0.3130197259715662	0.0024230162537757153	19.832672084139944	0.26588485309073284
Trim39	-0.42978367507938375	0.0024356989751199345	8.851383638464704	-0.3441837070020524
Fut11	-1.3603721912694515	0.0024503142117986132	0.7706921653859394	-0.7567878690227137
Tgfb1	0.5078553353984829	0.002473502899742234	45.02299296832351	0.39446123353954715
Zfp296	0.5929535356392317	0.002492189253820927	18.793684342121374	0.44727704107807675
Zfp780b	-0.4721975272894533	0.002494395301702101	5.511053303200402	-0.3714379515381804
Eif4a3	-0.18796704613569035	0.002512329809128951	157.56097650590436	-0.17226921223815547
Apod	1.451251887796849	0.0025342438704475806	0.8477734678136212	0.771709601616692
Commd9	0.5226942727764318	0.0025404629162592987	12.025336551295503	0.4033677308783727
Igfals	0.9377183576755023	0.0025466552098268296	1.302910449608675	0.6219544195425672
Lactb	0.28576906336419683	0.0025472611028067543	36.26225751963637	0.24640942269701652
Rnf185	-0.3269179163824499	0.002562104943002939	13.788778191072943	-0.2750549162043362
Gas2l1	0.5065386693090248	0.002570795508544477	3.368807452150593	0.39290092533544246
Gpn1	0.32756859049205406	0.0025976424802758562	21.97328878384671	0.27539538352913806
Amz1	0.913167533722625	0.0026093205440382346	0.9691771229353833	0.6103546378439085
Ctsz	0.2940853512626668	0.0026213549830229298	146.32760594978993	0.25212212437566306
Pkdcc	0.7323578900995575	0.0026271915004217063	2.563701228783685	0.5246137887785487
Fam20c	0.769229692475324	0.002627746657812102	1.5984409087349896	0.5435419917567946
Cd40	0.25825479707624843	0.0026333922965037734	70.76902329723741	0.226346761573372
Ifitm1	0.42781653944775616	0.002635631781047169	51.376726772502394	0.34183982074142044
Zfp81	-0.4295867491825653	0.002639742561701554	19.151081528367765	-0.34296598814784374
Cc2d1b	0.22419726831556122	0.002641839139928199	34.82954906420093	0.20074093986238978
Pgam5	0.3457475653382129	0.002642374375659209	42.53978149647369	0.2875624223975025
Cndp2	0.3211786948215871	0.0026433579748520353	18.258574180559535	0.2708591991695949
Traf3ip1	-0.34795520871103625	0.0026484419171504273	11.279110190594457	-0.2890167589669239
Batf	0.30524227448179947	0.0026484419171504273	139.23681803844673	0.25983336169032445
Morc3	-0.2888995040300821	0.002648962772260633	24.465673996866837	-0.24836767064590853
Rsl1	-0.5444166038389123	0.0026553732823300967	7.842544368223851	-0.4159335979347626
Ppfia4	0.6276267450058337	0.0026559908934244117	1.2949253482255634	0.46601715796585014
St3gal4	0.3937440585296011	0.0026628522681440567	13.587821012649725	0.31937308235623413
Myh9	0.16655926490809486	0.002666206546472742	145.70326110582013	0.15452085843455388
Rmnd5b	0.3630502807788626	0.0026671957862290587	25.110327727725565	0.2990343285101608
Ythdf2	-0.1604438291068527	0.0026753706707401026	60.22401863907715	-0.14939395552085838
Nadk	0.20593397459928034	0.0026763048327838536	63.28108403116198	0.18645535086641832
Laptm4b	2.0652906885380977	0.0026792921356003454	0.4331990863093807	0.8201845176440782
Mov10	0.454324128339789	0.0026916054014173864	20.672668846302972	0.3586139858153321
Tdp2	-0.3005900839741271	0.002709696264080869	60.31107698082662	-0.2564147537642495
Rhobtb2	0.31054302490475616	0.0027190048797000616	44.20334025577815	0.26329836231642306
Hgh1	0.4212545176660012	0.002735070978225599	12.954995473886632	0.3370033357422103
9930104L06Rik	0.43171612623340677	0.0027359561202900326	5.758784667633168	0.34377730004743684
Cd79b	-0.3133966262616092	0.0027433908692000987	297.93462675102796	-0.2651952312766966
Cfl1	0.20967863993818694	0.0027433908692000987	642.9033904333155	0.18931920449777268
Necab3	0.72644033425933	0.002758004487087949	3.5006386830146545	0.5193478748192261
Gp6	-2.3145292093668224	0.0027581128024857437	3.2011163027435305	-0.8137020403075148
Maco1	-0.24915753828971943	0.0027581128024857437	26.881969622895692	-0.21937715724566575
Mns1	-0.1965320503870023	0.002781790715668538	79.56954662555323	-0.17887718574860628
Slc45a4	0.34663846678405863	0.002784893762721972	4.9750788412048115	0.2876322114277925
Ankrd33b	-0.3627930294158448	0.0028103584612599536	6.071287778710669	-0.2983169124482836
Sgta	0.30959249619557466	0.0028103584612599536	48.16212641400555	0.2623863831862048
Apol10b	1.1113635280150371	0.0028103584612599536	1.376303602916038	0.6767305880735957
Grwd1	0.3103626253847366	0.00281617255315942	64.50575097113456	0.2628989415447346
Gm7072	-0.3204563579204611	0.002819947621296985	22.81836167235116	-0.26980977653133853
Slc4a8	-0.577746762660696	0.0028199917550696322	1.7556879527431442	-0.43473929542666645
Rab27a	-0.31637991797306153	0.0028292905158128242	17.127627281365477	-0.26699109889077155
Hsd17b7	0.39855982842382237	0.002885312794721761	6.105131117362826	0.32153899569335287
Arfgef2	0.34993892854147496	0.00292893365974584	17.530617659900134	0.2893847295415625
Egfl6	0.48098037770207414	0.002929569251198411	8.758724943689524	0.37421338784805463
Sacs	0.3578625175109593	0.0029415409288122765	13.941020211238525	0.29460546100164947
Mdm4	-0.421658909544002	0.002955697395225609	33.907821728727576	-0.33620308470400206
Bmp1	0.36368885919155963	0.002955697395225609	5.870144069443181	0.29841111027492684
Gm8369	2.337542600882154	0.0029619324910496138	0.21504102240191592	0.7960329131142417
Pip4k2a	-0.2307149198709475	0.0029624896552873647	44.992479333472716	-0.20524863317322828
Ugdh	0.28192165897504073	0.0029624896552873647	23.217830002361698	0.24270799709457488
H2-T10	0.4797810090028333	0.0029650343018851797	7.061010239505424	0.37319901211615053
Col15a1	0.7046681520544429	0.0029650343018851797	1.1839662637292203	0.5050659728232616
Purb	-0.21107913361171718	0.0029736459557835057	55.43606749386638	-0.19014299745207616
Yod1	-0.3322948392782718	0.0029838471524285533	13.533446476676753	-0.2773681352551797
Pnpla3	-1.1376608868513103	0.0030152935260266927	0.8407078431303546	-0.6785881659594697
BC004004	-0.33819323752024216	0.0030234489387720694	25.45367977920468	-0.2812157472089126
Syngr2	0.3326115631858438	0.0030234489387720694	100.51203797070019	0.27747308724502995
Glmp	0.4521177761242161	0.0030316450715332796	22.294104366866566	0.35529791570917363
Gabarap	0.3758534029880305	0.0030442942765387705	82.34928080573472	0.3060688132378667
Nfam1	0.5082967692494121	0.003071007070175708	7.093237992676993	0.3903841758640161
Fnbp1l	0.2955207756505663	0.003072750002511567	21.403216989944898	0.25200060418046266
Sesn1	-0.22879833686119436	0.0030736957587750875	50.24403158475095	-0.20364146668142546
Gm5113	-0.9727419157402509	0.0030960505319560464	1.1637479383613352	-0.6225382640004224
Ighj2	-0.7088418912338662	0.0030960505319560464	128.09702799128925	-0.5056006754034185
Plekha2	-0.20066803990672546	0.0030998415613868653	30.400557922184944	-0.18183943028737679
Arhgef6	0.17130542826364603	0.0031270533957413	91.33724857852981	0.15812542426960108
Tmem65	0.3324356236182527	0.0031270533957413	12.259017024039588	0.27705277312934273
Aldh2	0.3069083095236984	0.0031311073619888106	62.501189767263035	0.2597223855110826
Rc3h1	-0.45262075539036783	0.003141805977027129	39.31347467694777	-0.35503195436516644
Slc23a1	-0.8338376888529413	0.0031435245543114635	3.782217208393161	-0.56526438064336
Ppp2r5a	-0.17048400280773396	0.0031498091099877545	86.84262633254629	-0.15743077041639839
Appl2	-0.4155980094490205	0.003203358949656691	10.931125620970578	-0.3311749772076104
Noc4l	0.3827499034734506	0.0032119697189063046	49.03648834080548	0.30995555716740947
Acsl5	0.17268726413673968	0.0032326784841610625	135.54636887595078	0.15919210176605744
Rasgef1b	1.1704742030266886	0.003248276552122032	0.40235028532082734	0.6808540367478083
Eef2k	0.1996949956761047	0.0032679906863577347	23.80385636996778	0.18091442572934485
Srsf4	-0.296845083320229	0.0032680469703642986	47.945724941661524	-0.25248733950018276
H2-Ke6	-0.4851337291030683	0.0032725561685681757	24.851655634968566	-0.3747496525023649
Mybl1	-0.5640807019726883	0.0032864282196414856	3.358237278674022	-0.42272091924316413
Zmym2	-0.25366040142356855	0.0032920495836314375	35.874818911503986	-0.22181078868495224
Kdm2b	0.2759512848937448	0.0032940216516490397	49.71674504773236	0.23781572263983894
Man1b1	0.22263480475272063	0.0032963088767660855	37.10803748532388	0.19867430970669708
Hic2	-0.40063237878596014	0.0033056043618030786	5.725566475978419	-0.32113801239593803
Dcaf7	-0.22741265688709597	0.0033393826235875563	51.52595422193114	-0.20225389278586148
Adamtsl2	0.6392291580118239	0.0033456499447872823	1.432979746926402	0.46535952756583454
Pdgfrb	1.458218098781809	0.0033456499447872823	0.14469340275256776	0.7353346836194227
Lrrc32	1.0210141425124628	0.003394428869197416	1.105191815507747	0.632843664263484
Luc7l2	-0.3836232104143201	0.003394827808033646	60.0311966022579	-0.3098656639169889
Gstt3	-0.4442117928366846	0.003401960945090138	18.344916811594292	-0.3484555812428328
Nup93	0.18594312502847712	0.0034259653963205376	41.11681160737606	0.16982335662191278
Prpf4b	-0.20367178417398163	0.0034859988780490455	82.82535392684007	-0.18383906485737225
Particl	-1.2265535042790237	0.003492703877728735	1.9094741252857446	-0.6875762481180964
Gltp	0.39476486056750415	0.003492703877728735	37.65030159221933	0.3167016308381261
Rfxap	-0.32720934712293653	0.0034999344936933073	26.77613004541004	-0.2725720395398265
Rasgrp2	-0.3678197807176871	0.0035038573173315868	13.450367141416663	-0.2992781854645959
Dusp3	0.29229842014741386	0.0035043795592816446	12.757876982656645	0.24884848602208745
Riox2	0.268619240286148	0.00351063246683012	26.56141966777531	0.23223013256159222
Akr1c13	0.7080746469879087	0.0035116931399105157	4.678492821171518	0.5002639186231547
Dhx33	0.27605742354574647	0.0035218637348079264	25.153104886235724	0.23747480681242544
Ctsc	-0.11698178093492691	0.003541241272928423	96.52213045495769	-0.1115494073521347
Map3k11	-0.3872888990363316	0.0035482524484898876	9.741074273672288	-0.31168300143365807
Tmed10	-0.2511035499727052	0.0035636721069378066	49.03065512618943	-0.21953617145023388
Zfp35	-0.37867011777593124	0.0035795839710941395	14.462444901189356	-0.30603725529133624
Zpr1	0.24254979945779198	0.0035946108469989257	31.208127775162097	0.21322782615679559
Timm29	0.25862363412411826	0.003614155993325833	22.345751920705002	0.22490834542216018
Blvrb	0.47207305500207064	0.003618458103652499	36.2106482634206	0.3647831493571916
Naa30	-0.3444123527643889	0.0036238851750231265	33.4372192083844	-0.2836250027304772
Chmp2a	-0.25001486446384835	0.0036238851750231265	105.77387428579306	-0.2186503496334675
Rad17	-0.244674369352304	0.0036238851750231265	29.119655104817635	-0.2147459043600247
Cep89	0.3656465293867056	0.0037199495915506593	7.735211900013841	0.29721028226822943
Pbxip1	-0.32210948324898747	0.00372534500573651	14.428562066010272	-0.26861850001159093
Vcpip1	-0.23447436495651014	0.0037271858661427387	19.197574067932752	-0.2070823388837414
H2ac8	-0.6009842071650385	0.003735423690381968	76.66619142708763	-0.4405881298102495
Mybbp1a	0.10204163779945523	0.003745064992328546	265.5227547805714	0.09815577084483128
H2ac21	-0.7093673115062009	0.003754491420773007	39.26711107446397	-0.4982262280181337
Sprtn	0.32078858939117527	0.003754491420773007	11.6809344544601	0.26765515899453196
Fam185a	0.3335580585854882	0.003754491420773007	19.88698013085355	0.27613365565165404
Rragc	0.21340586444153145	0.0037653044855500326	41.254948990881864	0.19110614936672415
Kiz	-0.3495432465683021	0.0037797982453882223	15.947490765100786	-0.2865584600725592
Kctd15	0.46280803963843814	0.00381586632448621	3.8996685557315742	0.35810853921798896
H2-Ea	0.23449934185167248	0.003862479584528503	470.2290160427844	0.206937680748529
Slc35e2	0.38553061187381926	0.003862479584528503	10.826883799857397	0.30951923586221897
Ndc1	0.23745420257136549	0.0038650669550063183	53.35365721080689	0.20912245175380903
Blnk	0.22806956211825521	0.0038651510063032832	206.32564794319168	0.20213201103388595
Mdn1	0.3271018170105033	0.0038738359283103977	57.77624224825633	0.2715763699722159
Fbxl5	-0.2679337112140441	0.003877322704264555	32.192312325006846	-0.23114091067354567
Bcar1	-1.020045821320705	0.0038890585072000163	1.501793111944874	-0.621962187719871
Cad	0.235762005576943	0.0039095745982953845	63.53040206620975	0.20781221713458167
Vps13a	-0.2687168599607383	0.0039662041818424466	39.21196619617175	-0.23156520487774304
Cox5b	-0.291759347981662	0.003980591038997576	400.9614736415442	-0.24756598540304545
Mrpl23	-0.5692706598330222	0.00398820868224917	21.13082825048038	-0.42067847188153185
Zfp825	-0.5558534992918298	0.003996465244564485	5.573417945472691	-0.4128710445311115
Nlrp10	0.8494477398961253	0.003996465244564485	0.7473430370141139	0.5588419071111699
Pold3	-0.19693338864427518	0.004001985562900239	58.48569597439058	-0.17810465284574084
Ube2g2	0.3004790046219406	0.004024816182743916	29.878727211927565	0.25342065473884584
Smad7	0.4205858817328462	0.004030155225769475	4.476382216281329	0.3310167616044976
Zc3h7a	-0.2554608176838412	0.0040639142300106425	34.76875717335192	-0.2219824419110014
Clk3	-0.23941853772462904	0.00407487268359394	34.31225088591416	-0.21031594617611307
Ipmk	-0.20511891107203975	0.004118782855584666	25.473565027264787	-0.18439814662704954
Cnn2	-0.2937506905399027	0.004118916294503808	35.1418520917685	-0.24867333074609455
Terc	0.6085068756110582	0.004151546972260031	80.79902652078299	0.44157166961374034
Klhl30	1.6398859695884918	0.004178801040361486	0.20764272674138393	0.7206790732332743
Ldlr	-0.2512241648535585	0.004185177074219876	27.485229151129	-0.21877777703329673
Lpcat3	-0.34946607612778496	0.004185918667665956	46.45214081698811	-0.28545332468138096
Fam129a	0.25123231188851125	0.004185918667665956	17.808661636228752	0.21877961912604194
Id2	-0.3528584729536029	0.0042144663198586275	23.34292407170859	-0.2875746198485988
Cdh17	0.2816397981989769	0.004215520940846375	15.907722544821759	0.24018946027619495
Rassf5	-0.19588883702426257	0.004244522374929833	36.08891751697619	-0.17710131126013812
2810021J22Rik	-0.516282265625781	0.004268702247181225	3.2955944944588214	-0.38813724734183225
Tor2a	0.45623435439658444	0.004276133009795699	19.330538577085047	0.35205075767154614
Cept1	-0.33356810202372034	0.0042789897285863635	11.133220629904288	-0.2748960816385874
G3bp2	0.2043384039916678	0.0042789897285863635	82.44403491663537	0.183657335892846
Eps15	-0.3702266888753155	0.004297446262451106	65.311061737617635	-0.2984609804618941
Slc35b2	-0.32234791318455286	0.004345578195132996	37.63693523591577	-0.26739026318796344
Gfm1	0.17656752477452362	0.004345578195132996	75.05358726420413	0.16165334210275606
Arl6ip1	0.28135383748356213	0.004345578195132996	98.406326350375707	0.23978101052179834
Tnrc6b	-0.5366340487962646	0.004351245182007429	13.554250247100228	-0.3995570492349845
Cggbp1	-0.17796769611390575	0.004351388932128506	59.7732967445938	-0.16277554979077147
Ddx20	0.20576624947662492	0.004475279079750199	57.03879725763809	0.18460677610321155
Khk	0.49827259860125955	0.004475279079750199	9.7834050717097	0.376465952515967
Telo2	0.3388267991278572	0.004487811387343103	11.235412589769098	0.27785968532618505
Rhou	0.7561178229124524	0.004487811387343103	1.7613011668972522	0.5126852033204019
Tmem70	0.3258836903190205	0.004518504183074437	50.23647951864687	0.26936704865203515
Hs2st1	-0.2653400272742051	0.00455910019090041	15.616534788029055	-0.2283320340266925
Rhoa	0.16663057345061885	0.004562874203713238	114.46217255289666	0.15346233088761232
Mgat4a	0.2526925401047793	0.004569852612068315	22.34576689407533	0.2193479291282662
Mx1	1.0146592524044735	0.004583864823254463	0.8879760829616229	0.6074890322336504
Ehf	0.3114429116910506	0.004625322695044872	26.276812096769664	0.25964939101099016
Tmsb4x	-0.33570370886930945	0.004638682428203093	1082.9505005104886	-0.27551045901702803
Aldh3b1	0.38412246293349267	0.004650008123794881	27.51427702299763	0.30626714684258394
Plb1	1.4600251728132931	0.004656721998029612	0.23533515553096407	0.6902727298805121
D130040H23Rik	-0.532119322939745	0.0046643063585402695	27.372786608372135	-0.395269939916963
Sez6l2	0.4104830037175477	0.00468345104195075	5.853465630429852	0.3225293475936693
Pla2g6	0.43170119337873436	0.0046944440010841595	10.506646206716022	0.3354989810881968
St7l	-0.5665650437601254	0.0046989971624946565	2.715837292750686	-0.4146168408695098
Als2cl	1.1490409695561945	0.004705621996691769	0.3162791403293718	0.6398348021843034
Mir142	-0.7642756191534266	0.0047153602988698265	159.09871257892075	-0.5138844933802855
Cd81	0.226277670798426	0.004738253914027801	117.76915231063425	0.19989809934353608
Lrch3	-0.25546376073762084	0.004739710295402942	16.511437040649103	-0.22110610980224418
Serpinb9	-0.32935888581996986	0.0047501294498516495	11.063932178719048	-0.27113861072471107
Igf2r	0.18465652646686542	0.004759034368633886	44.63561404465279	0.167884544249449
Tob2	0.3394468349854464	0.004785832308152307	13.210558017197156	0.2775857148727704
AI662270	-0.2715275980807314	0.004791746450942992	389.6820207433024	-0.23231213851588087
Cxcr2	1.5413929097601975	0.004791746450942992	0.4238417562464252	0.6925767004060653
Mplkip	-0.30954917438728097	0.004832555499913142	19.663907117753958	-0.25799405217934973
Umps	0.229535424157679	0.004872735059497941	64.43905917834948	0.20218236855432356
Ccdc112	0.4847744168614165	0.004932598110957153	5.144216155973551	0.36640611344028806
Ehd2	1.177061504917968	0.0049672408379929185	0.47427800619115135	0.6404693691406455
Mettl2	0.2517152621193974	0.004993681651047453	27.091519943181652	0.2181481493162076
B230219D22Rik	-0.2502752703276491	0.0050058474727068675	27.16897506582472	-0.21710392702585027
Zdhhc13	0.29546364538730513	0.0050058474727068675	27.082463191082407	0.2483368402012086
Ndrg4	0.6792185472946903	0.005012012612515096	1.7853785736737358	0.4716062751149651
Zfp41	-0.509599715813114	0.005018025274247149	3.908955811516719	-0.3805036535120963
Igtp	0.43305920813077403	0.005022055026050977	7.981629112886211	0.33518376047276405
Nfkbia	-0.23223456901102152	0.0050325198389874915	228.93610625533233	-0.204014723357129
Nanos1	-0.7302112485283945	0.0050489415722578	2.447961940017026	-0.49532035117240913
Srsf10	-0.2523955323701995	0.005060763071946327	52.64931588496921	-0.2185387172534918
Sfr1	-0.2372440854782535	0.005060763071946327	122.91992319280978	-0.20764183944566492
Meltf	1.618994746745428	0.005060763071946327	0.21964426854071514	0.6881242095645101
Ypel3	-0.47895437103320304	0.005112509002042908	15.891268687001327	-0.3622021811281685
Synj2bp	-0.2643377013127071	0.005144661320865534	12.473320065372773	-0.22685272516460878
Terf2ip	0.3203849005067397	0.005148968532230663	9.316262103363675	0.2645290906155987
Alg9	0.2861144415653038	0.0051615726057667646	14.681278171083799	0.24178422772500005
Zfp932	-0.4796013413372708	0.005182800361596078	12.92776284837616	-0.3622954673230762
Rab39	-0.7323442871034078	0.005215605040373901	2.877486970889333	-0.49476426546630753
Serpinb6a	0.3341297568196484	0.005217863297453635	16.661671209352722	0.27327308541232637
Kat7	-0.4060385834326673	0.005242688240307572	24.26398043360648	-0.31808733313417353
Plpp1	0.37711795714041374	0.00525310760971774	14.634287167944334	0.300277738173285
Rfk	0.35802883142301384	0.005255909789064117	12.202225893618055	0.28835290286893506
Shmt1	0.19344101638004726	0.005272509638088151	118.8586082728961	0.17447990627382232
Spire1	0.25824818019652696	0.005276968033157815	24.68173463507568	0.22242119826725734
Atxn7l3	-0.24394201808894395	0.0052969298747848476	15.73843175281747	-0.21223789777885457
Glrx5	0.28835112760314047	0.0052969298747848476	134.14711294742895	0.2430880634535066
Slc23a2	0.4145476158210536	0.00529953897716197	6.907133696658673	0.3230634089970909
Farp1	0.5528241925982443	0.005305019725086359	4.48951844402679	0.40348580798266387
Klhl9	-0.2753055980890823	0.005351514502685505	57.62650783822291	-0.23415252303559972
Gm6637	0.47497728517445664	0.005364623778463266	41.958064114123594	0.3588361891366382
Mboat7	0.3492335541082983	0.005371800608195889	19.151226863668324	0.2825453288969606
Med22	0.2927890983187998	0.005403167107429533	16.002192147251748	0.24590388562796872
Fancd2	0.17463185638018686	0.005416790475467116	25.349050708351314	0.1595182402038358
Osbpl7	0.3878600334208291	0.005451787675130144	8.252630950810909	0.30638154536316514
Hist1h2bp	-0.5208683827619086	0.005452627109931153	82.41089946511786	-0.3848778018215925
Lrp4	0.4510276074338694	0.0054666830109765755	2.1944946843067075	0.344366654379379
Mta1	0.27436243101384805	0.005587327568416606	85.98212480728154	0.2332112558529149
Amacr	0.3792568986119373	0.005587327568416606	9.543831939812739	0.30077814135561426
Ddx24	0.1641462037653604	0.005588876396328252	119.61390144492378	0.1509640872448349
Irf7	0.4905764423150993	0.0055987306768420595	8.492746724781634	0.3669885477963077
Spag7	-0.23807527595914438	0.005607620567103904	101.78152471359971	-0.20770858244303156
Zfp212	-0.3469626835643186	0.005608582933385265	12.986186228164513	-0.2806280933454222
Pip5k1c	0.28469676306752806	0.0056629722625271125	25.72505566189894	0.24011396843354083
Cenpm	0.40583367832720757	0.0056688115513033755	21.095699555581405	0.3167505476194038
Pgap2	-0.6725671850228955	0.005669681800329469	3.461669023475712	-0.4632123575790386
Parp1	-0.15903872974673594	0.005669681800329469	289.4125518588191	-0.1467519295657772
Jak3	-0.38166773509906776	0.005728242616427846	12.953573863486978	-0.301904610707963
Zranb1	-0.2389319669777344	0.005747647990592914	15.021703011143453	-0.20819376031290737
Atg16l2	-0.3445864473676523	0.005755133242133203	14.676704821396605	-0.27884063158103195
B3gnt5	-1.5695030237871248	0.005765594094971094	0.33833226913079645	-0.6652074216565768
Ssr1	-0.1361045343196852	0.005790358497148551	77.1954464161149	-0.1275547597256016
Itgal	0.31938994476794735	0.005790358497148551	45.37198068327499	0.262737870003517
Tmem251	0.31128219329580953	0.00579550288295059	41.86936570778193	0.25747300734104306
Rarg	0.5251399400961345	0.00579550288295059	4.1656332178467865	0.3857132474889018
Bod1l	-0.2686010258615904	0.005796192570803622	34.37080647728038	-0.22898411216434209
Mtmr6	-0.2203889554223848	0.005827337782306964	29.321413049725283	-0.19457129810810825
Furin	-0.4633131185179363	0.005830363484974734	15.750874582029363	-0.3502907602022867
Rrp8	0.21435352523733905	0.005844005499674785	25.806891393452105	0.19005956575893693
Qdpr	0.39801671582436515	0.005849922383196942	48.496867501790256	0.31149783475781945
Liph	0.9671553634899794	0.005849922383196942	1.2118413426739152	0.5737794535353187
Fam83d	0.3443535367513432	0.005855966738976066	10.283736657270621	0.2784599877293662
Fgd3	-0.3421688311323927	0.005867466135547387	10.1042204307673	-0.27706226561108516
Actg2	1.5701891166501682	0.005880699113640973	0.5160972527600786	0.6615707963646235
Itga8	-0.27125789340106404	0.005881085257112559	13.251146226930935	-0.2306868098799166
Card6	-0.9788862542379012	0.005891637748598541	4.844630468454356	-0.5764302747285615
Rpl6	-0.25665454212744776	0.005893134566128577	1283.7382798682447	-0.2205789109258337
Dtx2	0.40531784818652394	0.005893134566128577	13.876981699046297	0.3157561738722368
Mtmr10	0.4250859617940937	0.0058980845363234774	3.2651736713592405	0.32753712959180165
Urgcp	0.27573487504676086	0.005945587836547825	10.855425848211787	0.2336496653872714
Rdh12	0.4382032706790022	0.005955234238329334	14.66028125956835	0.33512060853985154
Pip4p2	0.46795774169967236	0.005955234238329334	7.220732615561496	0.3524746753225457
9430015G10Rik	0.28140435246554063	0.005993447869899257	16.86039038683455	0.23741590959301562
Fundc1	-0.43324190300456217	0.00600967659207331	8.526071684394713	-0.33203596850146205
Adam19	-0.629350617021129	0.006103786248396537	9.631802793947438	-0.43909244456570207
Srp54c	-0.35278435601444214	0.006103786248396537	19.533647384473714	-0.2832304416429317
Mrps26	0.3198427890577354	0.006111981306667067	94.60112220870843	0.2624515611349847
Prkab1	0.3560540826400118	0.0061241322618735055	12.703750825519071	0.2852053930243349
Zfp831	-0.6167152982019257	0.006151248147416991	2.269042018937029	-0.43247841546263277
Sars	-0.22718136159786054	0.0061644755683692406	91.98631767880575	-0.19928395311164157
Prpf31	0.19638818299759742	0.0061644755683692406	78.01539075326063	0.1762011153689949
Zfp458	-0.8178850675113463	0.0061827520814263185	1.6270109600407787	-0.5204940933328902
Lrif1	-0.47273611197295934	0.006206614655576264	10.802987848315388	-0.35435705005835333
Aagab	0.20056209836454075	0.0062654495448019485	23.58387708910534	0.17934211576840847
Ipo13	0.5058164833386558	0.006303823222768612	17.69853738888948	0.3727309970105861
Ddx31	0.2746290912993916	0.006311126818916808	16.60239878564389	0.23246208078137903
Snora78	0.5787282006329016	0.006338971515025494	127.06878593801802	0.4119896851388396
Cdca2	0.18045107804599494	0.006347271415796704	61.98283196535061	0.1636859859309901
Itfg2	0.5094745163858401	0.006347271415796704	6.285550272516097	0.3745659780090115
Tnfrsf11a	1.7257848515615162	0.006347271415796704	0.1280328251043452	0.650019462092299
Entpd1	0.3508677535263357	0.006364670652235613	7.9194774579269875	0.28151356518985066
Ano10	0.31759852697384583	0.006387146806736351	12.768900482718104	0.26056450821662314
Haspin	0.2691833706820545	0.006423336490655906	16.533917964022493	0.228632538693723
H2bc14	-0.4593826153878784	0.006431079484856511	580.9822357578648	-0.3459435923399575
Tdp1	-0.3188178984732768	0.006489449967762613	37.943069100435956	-0.2611898394983024
Ctsa	0.2950602605294142	0.00649965223859239	20.022247783440847	0.2458202664220338
Mtrf1l	-0.42021104068325116	0.006513156029392811	11.737104545877942	-0.32294750745681494
Samsn1	-0.3422919795692292	0.006524056337875221	18.04032538787646	-0.27589951574042015
Snai1	0.7415601803629074	0.006557960483101691	6.636295368086448	0.487118525883526
Gmnn	-0.2753215399485286	0.006568438686044546	167.8658831847765	-0.23262022864197743
Ly6a	-0.29881930471382034	0.006568853663319034	73.47222410897331	-0.24817254675394335
Inpp5a	0.24172350410224933	0.006568853663319034	27.44547282133981	0.20940588986833727
Acap3	0.2971003701021408	0.006568853663319034	8.404883234605892	0.24704478163350388
Csrnp2	0.48121798447950226	0.006568853663319034	2.717628414092149	0.3578748491371953
Lrrc39	0.8269577019549915	0.006568853663319034	0.9584275406078994	0.5199465208930778
Gpr55	-0.326026522104641	0.006614225178079409	14.635318458737032	-0.265537808414668
Foxp1	-0.44952859041198195	0.006614676239820441	38.07954613707667	-0.3396648187730947
Pex19	0.23665420251752842	0.0066454819880341085	21.069250777971813	0.20572035478835626
Sgpl1	-0.1950048915942089	0.0066940990399808895	72.98612915476696	-0.17483123666227865
Atp7b	-2.3898108103679583	0.0067147933610519255	0.379783329885262	-0.5977283716033052
Sfxn1	0.22396243390910336	0.006720081463860872	81.54612220864342	0.19649322840570466
Pycr2	0.3834040887373125	0.006720081463860872	49.62845080364485	0.30056605086176125
Xylb	0.7491965261724705	0.0067259937672540515	1.94490762956064	0.4887847809340033
Fem1c	-0.3090036887828827	0.006728895181882992	20.288262912788472	-0.25451625356588076
Zfp335	0.36388495918939445	0.006734579920852186	13.09345035510749	0.28873805367438743
Esco2	-0.2514408222891969	0.006749179422346826	43.65673486873441	-0.21605501011149314
Nos2	-1.4118851524800065	0.006762153453582017	0.7481105824996447	-0.6319873198206044
Nifk	0.19174057588718005	0.006762153453582017	130.29173560261552	0.17227067936736842
Slc25a32	0.3377948455845496	0.006762153453582017	15.001443693404871	0.2726358450023746
Oas1c	0.6681881205954531	0.006762153453582017	2.9675762561251218	0.453282307337074
Lrrc73	1.0595025557929216	0.006762153453582017	1.338707356837898	0.5838702699405858
Rnf24	0.5433877594165907	0.006775280902429435	3.743314108235388	0.3911050142066877
Dapp1	0.2764408262642264	0.0067754800610199065	14.731323580351564	0.23308623598223055
Serinc3	-0.22684811115554243	0.006787519980457965	352.18225069629517	-0.19852067968491874
Selenom	0.7939502104586137	0.006818820427645916	4.873913596360892	0.5053239385187911
Pold4	-0.8623875894654214	0.006826597276731499	4.473958789106658	-0.5293737757230853
Rmrp	0.7710175029278051	0.006844227170073047	6237.811594442413	0.49631662961494333
Olfm1	0.6689010602320038	0.006870381650735243	1.70873487545303	0.452878764117294
Rpa1	-0.18746056483212573	0.006892243204956736	141.92854103569638	-0.1688865527011639
Sri	-0.22442688643817468	0.006955087335112354	48.59283708885183	-0.19663965694185956
Snapc3	-0.29413185034471445	0.006957719461760432	9.967617225259103	-0.24454913424744504
Adsl	0.16981032347406294	0.006957719461760432	86.48314548946915	0.1549503214341265
Tubg1	0.3203006592657755	0.006957719461760432	74.50671401527403	0.26133423382448207
Gpbp1	-0.17163258948594193	0.0069810960997010165	81.99665490670583	-0.15639553538707235
Lmo7	0.5553177904180536	0.006987853004737982	1.2595806621444978	0.3964301678291212
Ifi35	0.3192780955884323	0.006992618388732926	32.22559171917282	0.2606259994907093
Itpkc	-0.5289884306691218	0.006995619445940587	5.156977336724509	-0.3824290620447848
Ago4	-0.2308041289075426	0.007051988588024352	13.071333032370319	-0.201170436312773
Abhd8	0.38858544906058784	0.007079940778810372	24.147014166729537	0.3027947600825194
Zfp667	-0.5959226357414112	0.007080675809280451	2.948889177734267	-0.4167362659406092
Pbx3	0.503925427419357	0.007111545295643799	6.2200506580288994	0.368434031953184
Rab17	0.5256225345697791	0.007146853739838923	5.936008640165038	0.3800472653599397
Chmp1b	-0.28373572117161316	0.007153451482971061	17.812656093884854	-0.23748569305341535
Itpr1	0.23882531696395162	0.007157249487673555	35.11236838750318	0.20680658577265482
Pbrm1	-0.24312006918683815	0.007191536117802822	67.95455228545512	-0.2098093604586249
Cope	-0.2833976661073005	0.007203863374129598	114.32466169096115	-0.23720089065914599
Ighd1-1	-0.714592087813437	0.007229510475278077	343.1056845456821	-0.47038428909877245
Ubr7	-0.22436199612388552	0.007229510475278077	62.16746063372156	-0.19637190859562978
Gart	0.2337933187363713	0.007229510475278077	163.1606001835205	0.20316705260154794
[truncated: 16,137 more rows]
