# Supplementary material for: RIF1 regulates early replication timing in murine B cells
Source: Nat Commun. 2023 Dec 11;14:8049. doi: 10.1038/s41467-023-43778-y (PMC10713614; doi:10.1038/s41467-023-43778-y)
Supplement: Supplementary file 6 — Supplementary Data 3 [file 41467_2023_43778_MOESM6_ESM.xlsx]

## Sheet: Supplemental Data 3
Antibodies used in this study
Antibody	Clone	Catalog no. (Vendor)	Dilution (assay)
Anti-HA	F-7	sc-7392 (Santa Cruz Biotechnology)	0.5 mg per 25 mg chromatin (ChIP)
MCM6	H-8	sc-393618 (Santa Cruz Biotechnology)	1:500 (western blot)
MCM4	Polyclonal	ab4459 (Abcam)	1:500 (western blot)
MCM5	Polyclonal	A300-195A (Bethyl Laboratories)	5 mg per 5 million cells (ChIP)
RNA Pol II	4H8	ab5408 (Abcam)	1:2000 (western blot)
Beta-Tubulin	TUB2.1	T-5201 (Sigma)	1:4000 (western blot)
Primers for MCM5 ChIP-qPCR
Unchanged ISs	Fwd	Rev
1	GGCCAGGGTTCCATTCATTA	TGCCTGACTCTTCTGAAATCC
2	TTGCTTGCCTGCCTGAT	GACTGGGATGATGGTATGACTG
3	GGGTGATGTGTCCCTGTAAG	GAGCTGGCTCAGTGTGTATAA
4	CTCGACAAAGAGCAAGGGGT	TTCCGGACGGGTTTTACCAC
Downregulated ISs	Fwd	Rev
1	CTCTCAGCGCATCTTGACTAAC	CATTGGTGACTCCTGTCAGATG
2	CCGCATTTCGGCATCCT	CCACCTCTGCCACAGAAATTA
3	GACCGTGTTGGCGACTC	GGCTGCAGTCGAGTATCTTT
4	CTGCGTTTGGTCTGATGTTTG	ATCCGTAGGTATGAGGTAGTCTATT
5	TTGTAGAGGAGTGGAGCTGTAG	CGCTCGTTCCTGAGGTTTAAG
