# Supplementary material for: RIF1 regulates early replication timing in murine B cells
Source: Nat Commun. 2023 Dec 11;14:8049. doi: 10.1038/s41467-023-43778-y (PMC10713614; doi:10.1038/s41467-023-43778-y)
Supplement: Supplementary file 7 — Supplementary Data 4 [file 41467_2023_43778_MOESM7_ESM.xlsx]

## Sheet: Summary of datasets
Sample Name	Data type	Source	Accession
CH12 shLacZ	SNS-seq	GEO	GSE161822
CH12 shMcm6	SNS-seq	GEO	GSE161822
CH12 WT	SNS-seq	This study	-
CH12 Rif1-/-	SNS-seq	This study	-
CH12 Rif1-/- shLacZ	SNS-seq	This study
CH12 Rif1-/- shMcm6	SNS-seq	This study
CH12 H3K4me1	ChIP-seq	GEO/UCSC	GSM946546/wgEncodeEM002370
CH12 H3K4me3	ChIP-seq	GEO/UCSC	GSM946528/wgEncodeEM002366
CH12 H3K9me3	ChIP-seq	GEO/UCSC	GSM946548/wgEncodeEM002372
CH12 H3K27ac	ChIP-seq	GEO/UCSC	GSM1000117/wgEncodeEM003167
CH12 H3K36me3	ChIP-seq	GEO/UCSC	GSM946530/wgEncodeEM002364
CH12 DHS-seq	DHS-seq	GEO/UCSC	GSM1014153/wgEncodeEM003416
CH12 shLacZ	Hi-C	GEO	GSE161822
CH12 shMcm6	Hi-C	GEO	GSE161822
CH12 Rif1-/- shLacZ	Hi-C	This study	-
CH12 Rif1-/- shMcm6	Hi-C	This study	-
CH12 shLacZ	Repli-seq	This study	-
CH12 shMcm6	Repli-seq	This study	-
CH12 Rif1-/- shLacZ	Repli-seq	This study	-
CH12 Rif1-/- shMcm6	Repli-seq	This study	-
CH12 shLacZ	RNA-seq	GEO	GSE161822
CH12 shMcm6	RNA-seq	GEO	GSE161822
CH12 Rif1-/- shLacZ	RNA-seq	This study	-
CH12 Rif1-/- shMcm6	RNA-seq	This study	-
CH12 shLacZ	PRO-seq	This study	-
primary B/CH12 input track	ChIP-seq	GEO	GSM2058441
primary B Rif1FH/FH	ChIP-seq	This study	-
primary B Rif1WT/WT	ChIP-seq	This study	-
primary B WT Repli-seq	Repli-seq	This study	-
primary B Rif1-/+ Repli-seq	Repli-seq	This study	-
primary B Rif1-/- Repli-seq	Repli-seq	This study	-
primary B WT ATAC-seq	ATAC-seq	GEO	GSE132029
primary B WT PRO-seq	PRO-seq	This study	-
primary B WT H3K9me3	ChIP-seq	GEO	GSM2184251
MEF WT H3K27Ac	ChIP-seq	GEO	GSM2417093
MEF WT H3K9me3	ChIP-seq	GEO	GSM2417109
MEF WT ATAC-seq	ATAC-seq	GEO	GSM2417068
MEF WT Rif1	ChIP-seq	This study	-
MEF WT GRO-seq	GRO-seq	GEO	GSE106313
MEF WT Repli-seq	Repli-seq	GEO	GSE114747
