# Supplementary material for: RIF1 regulates early replication timing in murine B cells
Source: Nat Commun. 2023 Dec 11;14:8049. doi: 10.1038/s41467-023-43778-y (PMC10713614; doi:10.1038/s41467-023-43778-y)
Supplement: Supplementary file 8 — Supplementary Data 5 [file 41467_2023_43778_MOESM8_ESM.xlsx]

## Sheet: general
Software	Version	Usage
bedtools	2.27.1	general operations on sets of genomic regions
bowtie	1.0.0/1.2.3	Alignment of reads
bowtie2	2.2.9	Alignment of reads
bwa	0.7.17	Alignment of Repli-seq data
ClusterScan	0.2.1	Clustering of initiation sites
cutadapt	2.6	Adapter trimming
deeptools	3.3.0	Read counting in regions and heatmap generation
DESeq2	1.22.2	Differential expression analysis
EDD	1.1.19	Calling of Rif1 associated domains
epic2	0.0.41	Peak calling for broad peak type data
FastQC	0.11.5	Quality control of sequencing reads
featureCounts	2.0.0	Computing RNA-seq data counts
HICUP	0.7.3	Processing of Hi-C data
hmm_bigwig	1.3	Segmentation of genome into RT states
HOMER	4.1	Hi-C Eigenvector and TAD annotation
UCSCkentUtils	356	Conversion between file formats
MACS2	2.2.6	Peak calling for narrow peak type data
Python2	2.7.13	Execution of ClusterScan and associated scripts
Python3	3.7.3	General script execution
R	3.5.1	Execution of R code
samtools	1.9	General operations on aligned reads
STAR	2.4.2a	Alignment of RNA-seq data
Trim_galore	0.6.4	Quality control of sequencing data

## Sheet: r_packages
Package	Version	Usage
ashr	2.2-47	Differential expression analysis

## Sheet: python_packages
Package	Version	Usage
argparse	1.1	Passing command-line arguments to scripts
BioPython	1.77	Mapping of EntrezID to gene symbol
cooler	0.8.3	Hi-C matrix generation and storage
cooltools	0.3.2	Generic Hi-C downstream analysis
genomepy	0.8.3	Genome masking in Python
krbalancing	0.0.5	HiCExplorer implementation of KR for matrix correction
logging	0.5.1.2	Printing information to stdout
matplotlib	3.1.0	Generation of general plots
matplotlib_venn	0.11.5	Generation of Venn diagrams
numpy	1.16.4	General computations on data in matrices
pandas	1.1.0	General computations on tabulated data
pybedtools	0.8.0	Using bedtools within Python
pyBigWig	0.3.16	Generation of bigWig files
pysam	0.15.2	Using samtools in Python
re	2.2.1	Regular expressions for efficient text parsing
rpy2	3.0.5	Using R packages in Python
scipy	1.3.0	General statistical computation in Python
seaborn	0.11.1	Kernel density estimation of scatter plots
tables	3.5.2	Reading of HDF5 files
