# Supplementary material for: RIF1 regulates early replication timing in murine B cells
Source: Nat Commun. 2023 Dec 11;14:8049. doi: 10.1038/s41467-023-43778-y (PMC10713614; doi:10.1038/s41467-023-43778-y)
Supplement: Supplementary file 10 — Source Data [file 41467_2023_43778_MOESM10_ESM.xlsx]

## Sheet: Supplementary Figs. 1b & 5a
Supplementary Figure 1d and Supplementary Figure 5a
Nuclear extracts for western blot analyses were obtained from two or three independent experiments.
SDS-PAGE and western blot analyses was performed from all samples together.

## Sheet: Supplementary Fig. 1d
Supplementary Figure 1d
Nuclear extracts for western blot analyses were derived from two or three independent experiments.
SDS-PAGE and western blot analyses was performed from all samples together.

## Sheet: Supplementary Fig. 4c
Supplementary Figure 4c										Statistical significance determined using the Holm-Sidak method, with alpha = 0.05.
										Each row was analyzed individually, without assuming a consistent SD.
ChIP-qPCR (% of input)										Two-tailed, unpaired
	WT				Rif1-/-						Significant?	P value	Mean of WT	Mean of Rif1-/-	Difference	SE of difference	t ratio	df	Adjusted P Value
IS1	0.01	0.014	0.013	0.01	0.013	0.01	0.015	0.013		IS1	No	0.518332	0.01175	0.01275	-0.001	0.001458	0.686	6	0.912056
IS2	0.02	0.023	0.018	0.022	0.017	0.023	0.025	0.025		IS2	No	0.455433	0.02075	0.0225	-0.00175	0.002194	0.7977	6	0.912056
IS3	0.038	0.03	0.032	0.033	0.031	0.033	0.034	0.03		IS3	No	0.541398	0.03325	0.032	0.00125	0.001931	0.6473	6	0.912056
IS4	0.024	0.017	0.018	0.02	0.02	0.021	0.023	0.02		IS4	No	0.490312	0.01975	0.021	-0.00125	0.001702	0.7346	6	0.912056
IS5	0.019	0.011	0.016	0.017	0.007	0.008	0.009	0.007		IS5	Yes	0.003994	0.01575	0.00775	0.008	0.001768	4.525	6	0.023727
IS6	0.025	0.026	0.027	0.022	0.011	0.017	0.015	0.019		IS6	Yes	0.003322	0.025	0.0155	0.0095	0.002021	4.701	6	0.023022
IS7	0.013	0.017	0.012	0.018	0.008	0.008	0.006	0.01		IS7	Yes	0.005954	0.015	0.008	0.007	0.001683	4.159	6	0.029415
IS8	0.022	0.021	0.024	0.025	0.016	0.015	0.013	0.016		IS8	Yes	0.000448	0.023	0.015	0.008	0.001155	6.928	6	0.004023
IS9	0.021	0.019	0.019	0.015	0.013	0.01	0.012	0.01		IS9	Yes	0.00258	0.0185	0.01125	0.00725	0.001465	4.949	6	0.020454
